# Supplementary material for: Connecting the conformational behavior of cyclic octadepsipeptides with their ionophoric property and membrane permeability
Source: Org Biomol Chem. Author manuscript; Available in PMC 2021 Jan 9. (PMC7796559; doi:10.1039/d0ob01447h)
Supplement: CIF file [file NIHMS1659706-supplement-CIF_file.cif]

# Electronic Supplementary Material (ESI) for Organic & Biomolecular Chemistry.
# This journal is © The Royal Society of Chemistry 2020

####################################################################### 
# 
# This file contains crystal structure data downloaded from the 
# Cambridge Structural Database (CSD) hosted by the Cambridge 
# Crystallographic Data Centre (CCDC).
# 
# Full information about CCDC data access policies and citation 
# guidelines are available at http://www.ccdc.cam.ac.uk/access/V1 
# 
# Audit and citation data items may have been added by the CCDC. 
# Please retain this information to preserve the provenance of 
# this file and to allow appropriate attribution of the data. 
# 
#######################################################################

data_loc271019_1_2
_database_code_depnum_ccdc_archive 'CCDC 2004078'
loop_
_audit_author_name
_audit_author_address
'Nils Trapp'
;The Small Molecule Crystallography Center, ETH Zurich
Switzerland
;
_audit_update_record             
;
2020-05-15 deposited with the CCDC.	2020-09-09 downloaded from the CCDC.
;
_audit_creation_date             2019-10-29
_audit_creation_method           
;
Olex2 1.3
(compiled 2019.09.11 svn.r3662 for OlexSys, GUI svn.r5938)
;
_shelx_SHELXL_version_number     2018/3
loop_
_audit_author_email
thomas.stadelmann@phys.chem.ethz.ch
_chemical_name_common            ?
_chemical_name_systematic        PF1022A
_chemical_formula_moiety         'C52 H76 N4 O12, C H4 O'
_chemical_formula_sum            'C53 H80 N4 O13'
_chemical_formula_weight         981.21
_chemical_absolute_configuration ad
_chemical_melting_point          ?
_chemical_oxdiff_formula         C52H78N4O13
loop_
_atom_type_symbol
_atom_type_description
_atom_type_scat_dispersion_real
_atom_type_scat_dispersion_imag
_atom_type_scat_source
C C 0.0181 0.0091 'International Tables Vol C Tables 4.2.6.8 and 6.1.1.4'
H H 0.0000 0.0000 'International Tables Vol C Tables 4.2.6.8 and 6.1.1.4'
N N 0.0311 0.0180 'International Tables Vol C Tables 4.2.6.8 and 6.1.1.4'
O O 0.0492 0.0322 'International Tables Vol C Tables 4.2.6.8 and 6.1.1.4'

_shelx_space_group_comment       
;
The symmetry employed for this shelxl refinement is uniquely defined
by the following loop, which should always be used as a source of
symmetry information in preference to the above space-group names.
They are only intended as comments.
;
_space_group_crystal_system      monoclinic
_space_group_IT_number           4
_space_group_name_H-M_alt        'P 1 21 1'
_space_group_name_Hall           'P 2yb'
loop_
_space_group_symop_operation_xyz
'x, y, z'
'-x, y+1/2, -z'

_cell_length_a                   14.40860(10)
_cell_length_b                   13.78330(10)
_cell_length_c                   14.46940(10)
_cell_angle_alpha                90
_cell_angle_beta                 110.1570(10)
_cell_angle_gamma                90
_cell_volume                     2697.59(4)
_cell_formula_units_Z            2
_cell_measurement_reflns_used    60765
_cell_measurement_temperature    100.0(1)
_cell_measurement_theta_max      79.3860
_cell_measurement_theta_min      3.2140
_shelx_estimated_absorpt_T_max   ?
_shelx_estimated_absorpt_T_min   ?
_exptl_absorpt_coefficient_mu    0.701
_exptl_absorpt_correction_T_max  1.000
_exptl_absorpt_correction_T_min  0.532
_exptl_absorpt_correction_type   gaussian
_exptl_absorpt_process_details   
;
CrysAlisPro 1.171.40.42a (Rigaku Oxford Diffraction, 2019)
Numerical absorption correction based on gaussian integration over
			a multifaceted crystal model
Empirical absorption correction using spherical harmonics,
 implemented in SCALE3 ABSPACK scaling algorithm.
;
_exptl_absorpt_special_details   ?
_exptl_crystal_colour            'clear colourless'
_exptl_crystal_colour_lustre     clear
_exptl_crystal_colour_primary    colourless
_exptl_crystal_density_diffrn    1.208
_exptl_crystal_density_meas      ?
_exptl_crystal_density_method    ?
_exptl_crystal_description       block
_exptl_crystal_F_000             1060
loop_
_exptl_crystal_face_index_h
_exptl_crystal_face_index_k
_exptl_crystal_face_index_l
_exptl_crystal_face_perp_dist
0 0 1 0.0730
0 7 -6 0.0524
8 1 -7 0.0503
7 6 -2 0.1008
-9 -4 3 0.0911
-6 6 0 0.0624
0 -8 -4 0.0686
-4 -2 9 0.0904
2 5 -8 0.0505
8 -1 -8 0.0541
-2 -8 5 0.0939
-7 -2 8 0.1035
-7 5 6 0.0976
7 1 -8 0.0462
2 8 -4 0.0839
-3 -8 -1 0.0694
-6 7 0 0.0641
5 7 1 0.1101
8 0 1 0.1075
-1 -2 -8 0.0944
1 1 8 0.0830
3 -7 3 0.0978
3 -7 -6 0.0774
-2 7 -5 0.0529
-5 7 -2 0.0548
0 2 -9 0.0827
8 -1 -6 0.0648
4 2 6 0.0990
9 0 -3 0.0917
-9 1 3 0.0962

_exptl_crystal_size_max          0.218
_exptl_crystal_size_mid          0.191
_exptl_crystal_size_min          0.151
loop_
_exptl_oxdiff_crystal_face_indexfrac_h
_exptl_oxdiff_crystal_face_indexfrac_k
_exptl_oxdiff_crystal_face_indexfrac_l
_exptl_oxdiff_crystal_face_x
_exptl_oxdiff_crystal_face_y
_exptl_oxdiff_crystal_face_z
0.0010 -0.0011 0.9998 -0.0021 0.1132 -0.0076
-0.3440 6.7807 -5.6286 -0.2126 -0.6059 0.7666
7.9137 0.6146 -7.4019 -0.8092 -0.5567 -0.1878
6.8839 6.0541 -2.2668 -0.9228 0.0227 0.3845
-8.5726 -3.5614 2.6275 0.9979 -0.0252 -0.0601
-6.4399 6.0306 -0.1360 0.4218 -0.2025 0.8838
-0.4505 -7.8992 -3.9523 0.3548 -0.5130 -0.7816
-3.7764 -1.6850 9.2030 0.4278 0.8984 -0.0987
1.8376 5.1406 -7.6456 -0.3666 -0.7682 0.5249
7.5923 -1.1372 -7.6547 -0.7094 -0.6077 -0.3572
-1.9481 -7.7530 4.6765 0.4835 0.4118 -0.7725
-6.9707 -1.8508 8.0041 0.7598 0.6500 0.0170
-6.9499 4.9796 5.6791 0.5018 0.4310 0.7500
7.2189 1.0768 -8.0058 -0.7553 -0.6464 -0.1078
1.6606 8.1642 -3.8262 -0.4718 -0.3230 0.8204
-2.9657 -8.1687 -1.2215 0.6141 -0.2937 -0.7325
-5.6765 6.8476 0.0714 0.3129 -0.1471 0.9383
4.7716 7.0772 1.3153 -0.7554 0.3606 0.5472
8.4048 -0.2511 0.9539 -0.8427 0.4004 -0.3600
-0.7826 -2.2332 -8.2338 0.1809 -0.9731 -0.1424
1.4265 0.5778 8.2018 -0.1828 0.9815 -0.0560
2.6117 -7.4268 3.3565 0.0123 0.4240 -0.9056
2.8155 -6.7588 -6.0990 -0.0148 -0.6344 -0.7729
-2.2591 6.6569 -4.7155 -0.0159 -0.5704 0.8212
-4.8343 6.7266 -1.9415 0.2364 -0.3462 0.9079
-0.2500 1.7679 -8.5557 -0.0250 -0.9656 0.2590
8.4965 -1.3324 -6.3870 -0.7959 -0.4338 -0.4222
3.8214 2.0487 6.4664 -0.4778 0.8783 0.0182
9.3353 0.0040 -2.6709 -0.9392 0.0244 -0.3424
-9.3047 0.8892 3.4535 0.9005 0.0708 0.4290

_exptl_transmission_factor_max   ?
_exptl_transmission_factor_min   ?
_diffrn_reflns_av_R_equivalents  0.0423
_diffrn_reflns_av_unetI/netI     0.0233
_diffrn_reflns_Laue_measured_fraction_full 1.000
_diffrn_reflns_Laue_measured_fraction_max 0.993
_diffrn_reflns_limit_h_max       18
_diffrn_reflns_limit_h_min       -18
_diffrn_reflns_limit_k_max       17
_diffrn_reflns_limit_k_min       -16
_diffrn_reflns_limit_l_max       18
_diffrn_reflns_limit_l_min       -18
_diffrn_reflns_number            74402
_diffrn_reflns_point_group_measured_fraction_full 0.990
_diffrn_reflns_point_group_measured_fraction_max 0.962
_diffrn_reflns_theta_full        67.684
_diffrn_reflns_theta_max         79.728
_diffrn_reflns_theta_min         3.254
_diffrn_ambient_environment      N~2~
_diffrn_ambient_temperature      100.0(1)
_diffrn_detector                 'CCD plate'
_diffrn_detector_area_resol_mean 5.8140
_diffrn_detector_type            'Pilatus 300K'
_diffrn_measured_fraction_theta_full 1.000
_diffrn_measured_fraction_theta_max 0.993
_diffrn_measurement_details      
;
List of Runs (angles in degrees, time in seconds):

  # Type    Start    End  Width  t~exp~   \w     \q     \k     \f   Frames
#--------------------------------------------------------------------------
  1  \w    -61.00  25.00   0.50    0.10    --  -26.00 100.00 -88.71  172
  2  \w     15.00  42.00   0.50    0.10    --   46.00  92.00  66.66   54
  3  \w     38.00  63.00   0.50    0.10    --   49.37  57.00  30.00   50
  4  \w      0.00  73.00   0.50    0.10    --   49.37 -77.00 150.00  146
  5  \w     85.00 112.00   0.50    0.10    --   49.37  57.00   0.00   54
  6  \w     37.00  68.00   0.50    0.10    --   49.37  38.00 -30.00   62
  7  \w     67.00 122.00   0.50    0.10    --   49.37-178.00-180.00  110
  8  \w     34.00  62.00   0.50    0.10    --   49.37  57.00-150.00   56
  9  \w     34.00  59.00   0.50    0.10    --   49.37  57.00 -60.00   50
 10  \w     41.00  72.00   0.50    0.10    --   49.37  38.00-180.00   62
 11  \w     72.00 125.00   0.50    0.10    --   49.37  38.00 -30.00  106
 12  \w     33.00  59.00   0.50    0.10    --   49.37  61.00 -31.09   52
 13  \w     34.00  79.00   0.50    0.10    --   49.37  57.00  90.00   90
 14  \w     65.00 118.00   0.50    0.10    --   49.37 178.00 -90.00  106
 15  \w     38.00  72.00   0.50    0.10    --   49.37  57.00   0.00   68
 16  \w   -104.00 -78.00   0.50    0.10    --  -49.87 -77.00  60.00   52
 17  \w    -79.00 -37.00   0.50    0.10    --  -49.87 -38.00-180.00   84
 18  \w    -64.00 -38.00   0.50    0.10    --  -49.87 -26.00-109.26   52
 19  \w   -111.00 -85.00   0.50    0.10    --  -49.87 -38.00-180.00   52
 20  \w    -91.00 -38.00   0.50    0.10    --  -49.87 -42.00-109.51  106
 21  \w   -120.00 -94.00   0.50    0.10    --  -49.87 -42.00-109.51   52
 22  \w    -53.00 -26.00   0.50    0.10    --  -49.87 -77.00  60.00   54
 23  \w   -107.00 -73.00   0.50    0.10    --  -49.87 -26.00-109.26   68
 24  \w    -56.00 -26.00   0.50    0.10    --  -49.87 -77.00 -30.00   60
 25  \w     20.00  45.00   0.50    0.10    --   50.00  90.00 153.63   50
 26  \w     33.00  59.00   0.50    0.10    --   58.00  80.00  -2.52   52
 27  \w     33.00  79.00   0.50    0.10    --   58.00  81.00  38.95   92
 28  \w     32.00  59.00   0.50    0.10    --   58.00  82.00-134.30   54
 29  \w     88.00 120.00   0.50    0.10    --   58.00  81.00  38.95   64
 30  \w     33.00  59.00   0.50    0.10    --   58.00  80.00 -79.57   52
 31  \w     37.00  63.00   0.50    0.10    --   62.00  80.00  89.56   52
 32  \w     41.00  69.00   0.50    0.10    --   66.00  81.00 128.69   56
 33  \w    -70.00 -43.00   0.50    0.30    --  -70.00 -83.00-128.85   54
 34  \w    -68.00 -43.00   0.50    0.30    --  -70.00 -83.00 -84.52   50
 35  \w    -75.00 -46.00   0.50    0.30    --  -70.00 -78.00 -37.07   58
 36  \w    -72.00 -46.00   0.50    0.30    --  -70.00 -77.00  30.00   52
 37  \w    -37.00   0.00   0.50    0.30    --  -70.00  38.00  30.00   74
 38  \w    -80.00 -46.00   0.50    0.30    --  -70.00 -77.00  90.00   68
 39  \w    -78.00 -48.00   0.50    0.30    --  -70.00 -76.00 -19.18   60
 40  \w    -70.00 -44.00   0.50    0.30    --  -70.00 -81.00 166.86   52
 41  \w    -72.00 -47.00   0.50    0.30    --  -70.00 -75.00  -9.84   50
 42  \w     52.00  87.00   0.50    0.10    --   74.00  73.00-173.87   70
 43  \w     52.00  88.00   0.50    0.10    --   74.00  73.00 111.36   72
 44  \w     49.00  97.00   0.50    0.10    --   74.00  80.00 -61.73   96
 45  \w    112.00 138.00   0.50    0.10    --   74.00  78.00  36.57   52
 46  \w     50.00  76.00   0.50    0.10    --   74.00  78.00  36.57   52
 47  \w     50.00  79.00   0.50    0.10    --   74.00  79.00 146.34   58
 48  \w     50.00  79.00   0.50    0.10    --   74.00  79.00  63.85   58
 49  \w    117.00 145.00   0.50    0.10    --   78.00  70.00 -44.87   56
 50  \w     57.00  96.00   0.50    0.10    --   78.00  70.00 -44.87   78
 51  \w    115.00 146.00   0.50    0.10    --   78.00  68.00-129.16   62
 52  \w     58.00  93.00   0.50    0.10    --   78.00  68.00-129.16   70
 53  \w    112.00 158.00   0.50    0.30    --   86.00  57.00 152.36   92
 54  \w     70.00  99.00   0.50    0.30    --   86.00  57.00 152.36   58
 55  \w     69.00 104.00   0.50    0.30    --   86.00  61.00-106.36   70
 56  \w     86.00 111.00   0.50    0.30    --  110.00  77.00  60.00   50
 57  \w    142.00 170.00   0.50    0.30    --  110.00  77.00   0.00   56
 58  \w     88.00 139.00   0.50    0.30    --  110.00  77.00   0.00  102
 59  \w    124.00 170.00   0.50    0.30    --  110.00  77.00 -30.00   92
 60  \w     86.00 113.00   0.50    0.30    --  110.00  77.00 -30.00   54
 61  \w     94.00 153.00   0.50    0.30    --  110.00  57.00-120.00  118
 62  \w     86.00 164.00   0.50    0.30    --  110.00  77.00  90.00  156
 63  \w     95.00 129.00   0.50    0.30    --  110.00  57.00-180.00   68
 64  \w     43.00 110.00   0.50    0.30    --  110.00 -99.00  90.00  134
 65  \w     38.00  63.00   0.50    0.30    --  110.00 -57.00-180.00   50
 66  \w     94.00 136.00   0.50    0.30    --  110.00  57.00 -30.00   84
 67  \w    132.00 175.00   0.50    0.30    --  110.00  77.00-120.00   86
 68  \w    120.00 172.00   0.50    0.30    --  110.00  77.00-180.00  104
 69  \w     94.00 137.00   0.50    0.30    --  110.00  57.00  30.00   86
 70  \w     88.00 116.00   0.50    0.30    --  110.00  77.00-180.00   56
 71  \w     45.00 126.00   0.50    0.30    --  110.00 -77.00 -90.00  162
 72  \w     48.00 110.00   0.50    0.30    --  110.00 -99.00  60.00  124
 73  \w    138.00 173.00   0.50    0.30    --  110.00  77.00 150.00   70
 74  \w     86.00 112.00   0.50    0.30    --  110.00  77.00 150.00   52
 75  \w     58.00 118.00   0.50    0.30    --  110.00-125.00 -60.00  120
 76  \w     87.00 174.00   0.50    0.30    --  110.00  77.00  30.00  174
 77  \w     97.00 122.00   0.50    0.30    --  110.00  57.00   0.00   50
 78  \w     38.00  63.00   0.50    0.30    --  110.00 -57.00  60.00   50
 79  \w     77.00 130.00   0.50    0.30    --  110.00 -77.00 120.00  106
 80  \w     90.00 174.00   0.50    0.30    --  110.00  77.00 120.00  168
 81  \w    139.00 175.00   0.50    0.30    --  110.00  77.00 -60.00   72
 82  \w     86.00 127.00   0.50    0.30    --  110.00  77.00-120.00   82
 83  \w     45.00  73.00   0.50    0.30    --  110.00 -77.00 120.00   56
 84  \w     86.00 125.00   0.50    0.30    --  110.00  77.00 -60.00   78
 85  \w     96.00 171.00   0.50    0.30    --  110.00  57.00-150.00  150
 86  \w     85.00 110.00   0.50    0.30    --  110.00 -99.00 -30.00   50
 87  \w     86.00 174.00   0.50    0.30    --  110.00  77.00 -90.00  176
 88  \w    124.00 169.00   0.50    0.30    --  110.00  77.00  60.00   90
 89  \w    100.00 130.00   0.50    0.30    --  110.00  38.00  90.00   60
 90  \w     53.00 101.00   0.50    0.30    --  110.00 -99.00-180.00   96
 91  \w     43.00  69.00   0.50    0.30    --  110.00 -99.00 -30.00   52
;
_diffrn_measurement_device       'four-circle diffractometer'
_diffrn_measurement_device_type  'XtaLAB Synergy, Dualflex, Pilatus 300K'
_diffrn_measurement_method       '\w scans'
_diffrn_orient_matrix_type       
'CrysAlisPro convention (1999,Acta A55,543-557)'
_diffrn_orient_matrix_UB_11      -0.1011708000
_diffrn_orient_matrix_UB_12      -0.0381466000
_diffrn_orient_matrix_UB_13      -0.0020091000
_diffrn_orient_matrix_UB_21      0.0349864000
_diffrn_orient_matrix_UB_22      0.0063396000
_diffrn_orient_matrix_UB_23      0.1131427000
_diffrn_orient_matrix_UB_31      -0.0388539000
_diffrn_orient_matrix_UB_32      0.1048961000
_diffrn_orient_matrix_UB_33      -0.0074609000
_diffrn_radiation_monochromator  mirror
_diffrn_radiation_probe          x-ray
_diffrn_radiation_type           'Cu K\a'
_diffrn_radiation_wavelength     1.54184
_diffrn_source                   'micro-focus sealed X-ray tube'
_diffrn_source_type              'PhotonJet (Cu) X-ray Source'
_reflns_Friedel_coverage         0.859
_reflns_Friedel_fraction_full    0.979
_reflns_Friedel_fraction_max     0.929
_reflns_number_gt                11065
_reflns_number_total             11334
_reflns_odcompleteness_completeness 100.00
_reflns_odcompleteness_iscentric 1
_reflns_odcompleteness_theta     66.97
_reflns_special_details          
;
 Reflections were merged by SHELXL according to the crystal
 class for the calculation of statistics and refinement.
 
 _reflns_Friedel_fraction is defined as the number of unique
 Friedel pairs measured divided by the number that would be
 possible theoretically, ignoring centric projections and
 systematic absences.
;
_reflns_threshold_expression     'I > 2\s(I)'
_computing_cell_refinement       'CrysAlisPro 1.171.40.42a (Rigaku OD, 2019)'
_computing_data_collection       'CrysAlisPro 1.171.40.42a (Rigaku OD, 2019)'
_computing_data_reduction        'CrysAlisPro 1.171.40.42a (Rigaku OD, 2019)'
_computing_molecular_graphics    'Olex2 1.3 (Dolomanov et al., 2009)'
_computing_publication_material  'Olex2 1.3 (Dolomanov et al., 2009)'
_computing_structure_refinement  'ShelXL 2018/3 (Sheldrick, 2015)'
_computing_structure_solution    'SHELXT 2014/4 (Sheldrick, 2014)'
_refine_diff_density_max         0.152
_refine_diff_density_min         -0.158
_refine_diff_density_rms         0.033
_refine_ls_abs_structure_details 
;
 Flack x determined using 4954 quotients [(I+)-(I-)]/[(I+)+(I-)]
 (Parsons, Flack and Wagner, Acta Cryst. B69 (2013) 249-259).
;
_refine_ls_abs_structure_Flack   -0.01(4)
_refine_ls_extinction_coef       .
_refine_ls_extinction_method     none
_refine_ls_goodness_of_fit_ref   1.073
_refine_ls_hydrogen_treatment    constr
_refine_ls_matrix_type           full
_refine_ls_number_parameters     662
_refine_ls_number_reflns         11334
_refine_ls_number_restraints     5
_refine_ls_R_factor_all          0.0287
_refine_ls_R_factor_gt           0.0280
_refine_ls_restrained_S_all      1.073
_refine_ls_shift/su_max          0.001
_refine_ls_shift/su_mean         0.000
_refine_ls_structure_factor_coef Fsqd
_refine_ls_weighting_details     
'w=1/[\s^2^(Fo^2^)+(0.0333P)^2^+0.4259P] where P=(Fo^2^+2Fc^2^)/3'
_refine_ls_weighting_scheme      calc
_refine_ls_wR_factor_gt          0.0695
_refine_ls_wR_factor_ref         0.0699
_refine_special_details          'Disordered MeOH.'
_olex2_refinement_description    
;
1. Fixed Uiso
 At 1.2 times of:
  All C(H) groups, All C(H,H) groups
 At 1.5 times of:
  All C(H,H,H) groups, All O(H) groups
2. Restrained distances
 O1A-C1A \\sim O1B-C1B
 with sigma of 0.02
3. Uiso/Uaniso restraints and constraints
Uanis(C1A) = Uanis(C1B)
4. Rigid body (RIGU) restrains
 O1B, C1B
 with sigma for 1-2 distances of 0.004 and sigma for 1-3 distances of 0.004
5. Others
 Sof(O1B)=Sof(H1B)=Sof(C1B)=Sof(H1BA)=Sof(H1BB)=Sof(H1BC)=1-FVAR(1)
 Sof(O1A)=Sof(H1A)=Sof(C1A)=Sof(H1AA)=Sof(H1AB)=Sof(H1AC)=FVAR(1)
6.a Ternary CH refined with riding coordinates:
 C3(H3), C4(H4), C5(H5), C6(H6), C9(H9), C17(H17), C18(H18), C20(H20),
 C24(H24), C36(H36), C42(H42), C48(H48)
6.b Secondary CH2 refined with riding coordinates:
 C7(H7A,H7B), C11(H11A,H11B), C12(H12A,H12B), C27(H27A,H27B), C32(H32A,H32B),
 C34(H34A,H34B)
6.c Aromatic/amide H refined with riding coordinates:
 C15(H15), C19(H19), C23(H23), C29(H29), C35(H35), C39(H39), C45(H45),
 C49(H49), C50(H50), C51(H51)
6.d Idealised Me refined as rotating group:
 C10(H10A,H10B,H10C), C16(H16A,H16B,H16C), C21(H21A,H21B,H21C), C22(H22A,H22B,
 H22C), C25(H25A,H25B,H25C), C26(H26A,H26B,H26C), C28(H28A,H28B,H28C), C33(H33A,
 H33B,H33C), C37(H37A,H37B,H37C), C41(H41A,H41B,H41C), C44(H44A,H44B,H44C),
 C46(H46A,H46B,H46C), C47(H47A,H47B,H47C), C52(H52A,H52B,H52C), C1A(H1AA,H1AB,
 H1AC), C1B(H1BA,H1BB,H1BC)
6.e Idealised tetrahedral OH refined as rotating group:
 O1A(H1A), O1B(H1B)
;
_atom_sites_solution_hydrogens   geom
_atom_sites_solution_primary     dual
_atom_sites_solution_secondary   ?
loop_
_atom_site_label
_atom_site_type_symbol
_atom_site_fract_x
_atom_site_fract_y
_atom_site_fract_z
_atom_site_U_iso_or_equiv
_atom_site_adp_type
_atom_site_occupancy
_atom_site_site_symmetry_order
_atom_site_calc_flag
_atom_site_refinement_flags_posn
_atom_site_refinement_flags_adp
_atom_site_refinement_flags_occupancy
_atom_site_disorder_assembly
_atom_site_disorder_group
O1 O 0.24853(8) 0.53596(9) 0.16699(8) 0.0181(2) Uani 1 1 d . . . . .
O2 O -0.09025(8) 0.36901(9) 0.24395(8) 0.0196(2) Uani 1 1 d . . . . .
O3 O 0.31055(8) 0.39787(9) 0.65127(8) 0.0189(2) Uani 1 1 d . . . . .
O4 O 0.57429(9) 0.59000(10) 0.36895(8) 0.0214(2) Uani 1 1 d . . . . .
O5 O 0.14173(9) 0.59097(10) 0.02317(9) 0.0237(3) Uani 1 1 d . . . . .
O6 O 0.44787(9) 0.70872(10) 0.22826(9) 0.0260(3) Uani 1 1 d . . . . .
O7 O 0.25973(9) 0.32380(10) 0.50330(9) 0.0264(3) Uani 1 1 d . . . . .
O8 O 0.21792(9) 0.36196(9) 0.08748(9) 0.0233(3) Uani 1 1 d . . . . .
O9 O 0.01100(9) 0.47701(10) 0.41128(9) 0.0251(3) Uani 1 1 d . . . . .
O10 O 0.36203(9) 0.53832(10) 0.55458(10) 0.0283(3) Uani 1 1 d . . . . .
O11 O 0.47783(11) 0.45895(11) 0.35459(9) 0.0311(3) Uani 1 1 d . . . . .
O12 O 0.03255(9) 0.26291(10) 0.25797(9) 0.0256(3) Uani 1 1 d . . . . .
N1 N 0.50452(10) 0.46757(11) 0.55526(10) 0.0182(3) Uani 1 1 d . . . . .
N2 N 0.40653(10) 0.57903(10) 0.12567(10) 0.0163(3) Uani 1 1 d . . . . .
N3 N 0.06546(10) 0.34143(10) 0.09441(10) 0.0169(3) Uani 1 1 d . . . . .
N4 N 0.06408(10) 0.33485(11) 0.48976(10) 0.0187(3) Uani 1 1 d . . . . .
C1 C 0.22482(12) 0.58248(12) 0.08125(12) 0.0165(3) Uani 1 1 d . . . . .
C2 C 0.42205(12) 0.47244(13) 0.58043(12) 0.0194(3) Uani 1 1 d . . . . .
C3 C 0.14877(13) 0.44610(14) 0.74574(13) 0.0227(4) Uani 1 1 d . . . . .
H3 H 0.219817 0.459623 0.766824 0.027 Uiso 1 1 calc R U . . .
C4 C 0.16971(12) 0.48052(12) 0.18273(12) 0.0178(3) Uani 1 1 d . . . . .
H4 H 0.109362 0.519389 0.167827 0.021 Uiso 1 1 calc R U . . .
C5 C 0.41130(11) 0.39471(13) 0.65217(12) 0.0185(3) Uani 1 1 d . . . . .
H5 H 0.427808 0.330189 0.633931 0.022 Uiso 1 1 calc R U . . .
C6 C 0.31522(11) 0.62649(12) 0.06510(11) 0.0163(3) Uani 1 1 d . . . . .
H6 H 0.319350 0.694407 0.086188 0.020 Uiso 1 1 calc R U . . .
C7 C 0.62960(13) 0.59649(14) 0.56704(12) 0.0224(3) Uani 1 1 d . . . . .
H7A H 0.681008 0.548613 0.574467 0.027 Uiso 1 1 calc R U . . .
H7B H 0.642391 0.650531 0.530182 0.027 Uiso 1 1 calc R U . . .
C8 C 0.15219(12) 0.39082(12) 0.11593(11) 0.0167(3) Uani 1 1 d . . . . .
C9 C 0.13858(11) 0.38560(13) 0.57064(12) 0.0183(3) Uani 1 1 d . . . . .
H9 H 0.127293 0.455273 0.558346 0.022 Uiso 1 1 calc R U . . .
C10 C 0.20951(14) 0.45174(14) 0.29073(13) 0.0248(4) Uani 1 1 d . . . . .
H10A H 0.271332 0.418412 0.304548 0.037 Uiso 1 1 calc R U . . .
H10B H 0.162976 0.409750 0.304920 0.037 Uiso 1 1 calc R U . . .
H10C H 0.219368 0.508870 0.330918 0.037 Uiso 1 1 calc R U . . .
C11 C 0.12457(12) 0.36373(13) 0.66987(12) 0.0197(3) Uani 1 1 d . . . . .
H11A H 0.056330 0.344671 0.656207 0.024 Uiso 1 1 calc R U . . .
H11B H 0.165593 0.308398 0.699631 0.024 Uiso 1 1 calc R U . . .
C12 C 0.30158(12) 0.62645(13) -0.04463(12) 0.0198(3) Uani 1 1 d . . . . .
H12A H 0.296027 0.559827 -0.067503 0.024 Uiso 1 1 calc R U . . .
H12B H 0.239928 0.658953 -0.080423 0.024 Uiso 1 1 calc R U . . .
C13 C 0.00206(12) 0.38851(13) 0.41725(12) 0.0187(3) Uani 1 1 d . . . . .
C14 C 0.46637(12) 0.62711(13) 0.20485(12) 0.0172(3) Uani 1 1 d . . . . .
C15 C 0.65875(14) 0.71562(15) 0.00553(15) 0.0284(4) Uani 1 1 d . . . . .
H15 H 0.663325 0.772882 -0.026634 0.034 Uiso 1 1 calc R U . . .
C16 C 0.41851(12) 0.47700(13) 0.10295(13) 0.0194(3) Uani 1 1 d . . . . .
H16A H 0.355283 0.450301 0.065094 0.029 Uiso 1 1 calc R U . . .
H16B H 0.445935 0.441154 0.163143 0.029 Uiso 1 1 calc R U . . .
H16C H 0.462158 0.472826 0.065762 0.029 Uiso 1 1 calc R U . . .
C17 C 0.63729(14) 0.63273(14) 0.66929(12) 0.0252(4) Uani 1 1 d . . . . .
H17 H 0.625998 0.577901 0.707231 0.030 Uiso 1 1 calc R U . . .
C18 C 0.38519(13) 0.67578(14) -0.06933(13) 0.0230(4) Uani 1 1 d . . . . .
H18 H 0.447065 0.641371 -0.035161 0.028 Uiso 1 1 calc R U . . .
C19 C -0.22209(15) 0.25286(15) 0.46065(14) 0.0276(4) Uani 1 1 d . . . . .
H19 H -0.245369 0.212338 0.406111 0.033 Uiso 1 1 calc R U . . .
C20 C -0.01906(11) 0.37478(12) 0.11952(11) 0.0165(3) Uani 1 1 d . . . . .
H20 H -0.011596 0.444807 0.131509 0.020 Uiso 1 1 calc R U . . .
C21 C 0.56193(17) 0.71125(18) 0.66476(16) 0.0375(5) Uani 1 1 d . . . . .
H21A H 0.570278 0.764212 0.625252 0.056 Uiso 1 1 calc R U . . .
H21B H 0.571424 0.734005 0.730093 0.056 Uiso 1 1 calc R U . . .
H21C H 0.496460 0.685169 0.636079 0.056 Uiso 1 1 calc R U . . .
C22 C 0.05907(13) 0.24585(13) 0.04899(13) 0.0226(4) Uani 1 1 d . . . . .
H22A H 0.025604 0.251307 -0.020767 0.034 Uiso 1 1 calc R U . . .
H22B H 0.022948 0.202683 0.076234 0.034 Uiso 1 1 calc R U . . .
H22C H 0.124445 0.220758 0.061670 0.034 Uiso 1 1 calc R U . . .
C23 C -0.15597(13) 0.37335(16) 0.62297(14) 0.0291(4) Uani 1 1 d . . . . .
H23 H -0.134734 0.414449 0.677208 0.035 Uiso 1 1 calc R U . . .
C24 C 0.56474(12) 0.58017(14) 0.26681(11) 0.0186(3) Uani 1 1 d . . . . .
H24 H 0.567035 0.511838 0.249001 0.022 Uiso 1 1 calc R U . . .
C25 C 0.12394(15) 0.41179(16) 0.83504(14) 0.0299(4) Uani 1 1 d . . . . .
H25A H 0.055791 0.392545 0.814314 0.045 Uiso 1 1 calc R U . . .
H25B H 0.135270 0.463712 0.881867 0.045 Uiso 1 1 calc R U . . .
H25C H 0.165181 0.357586 0.864989 0.045 Uiso 1 1 calc R U . . .
C26 C 0.39752(15) 0.78172(14) -0.03736(16) 0.0301(4) Uani 1 1 d . . . . .
H26A H 0.447756 0.811149 -0.057670 0.045 Uiso 1 1 calc R U . . .
H26B H 0.416470 0.785387 0.032989 0.045 Uiso 1 1 calc R U . . .
H26C H 0.336093 0.815364 -0.067238 0.045 Uiso 1 1 calc R U . . .
C27 C -0.18296(12) 0.37754(14) 0.35211(12) 0.0219(3) Uani 1 1 d . . . . .
H27A H -0.183900 0.447830 0.348675 0.026 Uiso 1 1 calc R U . . .
H27B H -0.239619 0.353212 0.298733 0.026 Uiso 1 1 calc R U . . .
C28 C 0.36324(17) 0.66830(17) -0.18050(15) 0.0346(5) Uani 1 1 d . . . . .
H28A H 0.303607 0.703158 -0.214808 0.052 Uiso 1 1 calc R U . . .
H28B H 0.355222 0.601368 -0.199988 0.052 Uiso 1 1 calc R U . . .
H28C H 0.417155 0.695706 -0.196367 0.052 Uiso 1 1 calc R U . . .
C29 C 0.64904(14) 0.54227(15) 0.00737(14) 0.0264(4) Uani 1 1 d . . . . .
H29 H 0.645160 0.482941 -0.024362 0.032 Uiso 1 1 calc R U . . .
C30 C -0.02071(12) 0.32680(13) 0.21374(12) 0.0183(3) Uani 1 1 d . . . . .
C31 C -0.18951(12) 0.34542(14) 0.44968(12) 0.0210(3) Uani 1 1 d . . . . .
C32 C -0.11790(11) 0.35791(13) 0.03500(12) 0.0186(3) Uani 1 1 d . . . . .
H32A H -0.129548 0.288624 0.026615 0.022 Uiso 1 1 calc R U . . .
H32B H -0.170841 0.385544 0.053603 0.022 Uiso 1 1 calc R U . . .
C33 C 0.57273(13) 0.38518(14) 0.57729(13) 0.0239(4) Uani 1 1 d . . . . .
H33A H 0.625462 0.396510 0.638458 0.036 Uiso 1 1 calc R U . . .
H33B H 0.599576 0.377787 0.525485 0.036 Uiso 1 1 calc R U . . .
H33C H 0.537906 0.327184 0.582370 0.036 Uiso 1 1 calc R U . . .
C34 C 0.65137(12) 0.63671(14) 0.25557(12) 0.0202(3) Uani 1 1 d . . . . .
H34A H 0.647499 0.703701 0.274468 0.024 Uiso 1 1 calc R U . . .
H34B H 0.712784 0.609752 0.299837 0.024 Uiso 1 1 calc R U . . .
C35 C 0.65389(14) 0.62765(16) -0.04133(14) 0.0291(4) Uani 1 1 d . . . . .
H35 H 0.653872 0.625631 -0.105587 0.035 Uiso 1 1 calc R U . . .
C36 C -0.12238(12) 0.40169(13) -0.06402(12) 0.0195(3) Uani 1 1 d . . . . .
H36 H -0.071300 0.370524 -0.084247 0.023 Uiso 1 1 calc R U . . .
C37 C 0.05912(14) 0.22872(13) 0.49563(14) 0.0249(4) Uani 1 1 d . . . . .
H37A H 0.118694 0.204939 0.544135 0.037 Uiso 1 1 calc R U . . .
H37B H 0.052057 0.200979 0.432703 0.037 Uiso 1 1 calc R U . . .
H37C H 0.003380 0.210851 0.513874 0.037 Uiso 1 1 calc R U . . .
C38 C 0.52323(12) 0.52520(13) 0.40228(12) 0.0201(3) Uani 1 1 d . . . . .
C39 C -0.15764(13) 0.40604(15) 0.53156(13) 0.0247(4) Uani 1 1 d . . . . .
H39 H -0.137306 0.468917 0.525039 0.030 Uiso 1 1 calc R U . . .
C40 C 0.65247(12) 0.63381(13) 0.15126(12) 0.0194(3) Uani 1 1 d . . . . .
C41 C 0.74185(16) 0.67084(17) 0.72063(14) 0.0334(4) Uani 1 1 d . . . . .
H41A H 0.788475 0.619256 0.727283 0.050 Uiso 1 1 calc R U . . .
H41B H 0.747752 0.694945 0.784659 0.050 Uiso 1 1 calc R U . . .
H41C H 0.755140 0.722325 0.682263 0.050 Uiso 1 1 calc R U . . .
C42 C -0.08758(12) 0.33925(13) 0.34083(11) 0.0191(3) Uani 1 1 d . . . . .
H42 H -0.083343 0.268491 0.347639 0.023 Uiso 1 1 calc R U . . .
C43 C 0.24154(12) 0.36364(13) 0.56869(12) 0.0186(3) Uani 1 1 d . . . . .
C44 C -0.10296(14) 0.51019(14) -0.05693(14) 0.0266(4) Uani 1 1 d . . . . .
H44A H -0.150235 0.541744 -0.033841 0.040 Uiso 1 1 calc R U . . .
H44B H -0.108937 0.535060 -0.120701 0.040 Uiso 1 1 calc R U . . .
H44C H -0.037424 0.522370 -0.011762 0.040 Uiso 1 1 calc R U . . .
C45 C -0.22048(16) 0.21976(16) 0.55201(15) 0.0326(4) Uani 1 1 d . . . . .
H45 H -0.242585 0.157560 0.558334 0.039 Uiso 1 1 calc R U . . .
C46 C -0.22296(13) 0.37956(15) -0.14174(12) 0.0254(4) Uani 1 1 d . . . . .
H46A H -0.231594 0.310584 -0.149129 0.038 Uiso 1 1 calc R U . . .
H46B H -0.226147 0.407673 -0.203464 0.038 Uiso 1 1 calc R U . . .
H46C H -0.274326 0.406517 -0.121463 0.038 Uiso 1 1 calc R U . . .
C47 C 0.47609(12) 0.42096(14) 0.75647(12) 0.0229(4) Uani 1 1 d . . . . .
H47A H 0.463411 0.486852 0.770050 0.034 Uiso 1 1 calc R U . . .
H47B H 0.544390 0.414126 0.763073 0.034 Uiso 1 1 calc R U . . .
H47C H 0.461415 0.378480 0.802194 0.034 Uiso 1 1 calc R U . . .
C48 C 0.52961(12) 0.55123(13) 0.50657(12) 0.0188(3) Uani 1 1 d . . . . .
H48 H 0.479029 0.600669 0.500778 0.023 Uiso 1 1 calc R U . . .
C49 C -0.18583(15) 0.27979(16) 0.63354(14) 0.0308(4) Uani 1 1 d . . . . .
H49 H -0.182642 0.257310 0.695162 0.037 Uiso 1 1 calc R U . . .
C50 C 0.64999(12) 0.54543(13) 0.10381(13) 0.0218(3) Uani 1 1 d . . . . .
H50 H 0.648968 0.487859 0.136966 0.026 Uiso 1 1 calc R U . . .
C51 C 0.65680(13) 0.71864(14) 0.10116(14) 0.0240(4) Uani 1 1 d . . . . .
H51 H 0.658414 0.778252 0.131784 0.029 Uiso 1 1 calc R U . . .
C52 C 0.09246(17) 0.53939(16) 0.70484(15) 0.0343(4) Uani 1 1 d . . . . .
H52A H 0.114822 0.565179 0.654532 0.051 Uiso 1 1 calc R U . . .
H52B H 0.104163 0.586013 0.756918 0.051 Uiso 1 1 calc R U . . .
H52C H 0.022994 0.525648 0.677349 0.051 Uiso 1 1 calc R U . . .
O1A O 1.00645(12) 0.58819(14) 0.24691(12) 0.0295(5) Uani 0.833(4) 1 d D . P A 1
H1A H 1.014417 0.559439 0.298695 0.044 Uiso 0.833(4) 1 calc R U P A 1
C1A C 0.9065(2) 0.6189(3) 0.2053(3) 0.0314(7) Uani 0.833(4) 1 d D . P A 1
H1AA H 0.900715 0.665904 0.154685 0.047 Uiso 0.833(4) 1 calc R U P A 1
H1AB H 0.885959 0.647440 0.255635 0.047 Uiso 0.833(4) 1 calc R U P A 1
H1AC H 0.865311 0.564008 0.177489 0.047 Uiso 0.833(4) 1 calc R U P A 1
O1B O 0.8931(6) 0.6157(6) 0.2914(6) 0.030(2) Uani 0.167(4) 1 d D . P A 2
H1B H 0.927368 0.572937 0.326092 0.045 Uiso 0.167(4) 1 calc R U P A 2
C1B C 0.9307(16) 0.6403(17) 0.2158(15) 0.0314(7) Uani 0.167(4) 1 d D . P A 2
H1BA H 0.888108 0.687357 0.172762 0.047 Uiso 0.167(4) 1 calc R U P A 2
H1BB H 0.933453 0.583155 0.178894 0.047 Uiso 0.167(4) 1 calc R U P A 2
H1BC H 0.995861 0.666966 0.244593 0.047 Uiso 0.167(4) 1 calc R U P A 2

loop_
_atom_site_aniso_label
_atom_site_aniso_U_11
_atom_site_aniso_U_22
_atom_site_aniso_U_33
_atom_site_aniso_U_23
_atom_site_aniso_U_13
_atom_site_aniso_U_12
O1 0.0158(5) 0.0203(6) 0.0184(5) 0.0007(5) 0.0061(4) -0.0038(4)
O2 0.0189(5) 0.0259(6) 0.0146(5) 0.0008(5) 0.0063(4) 0.0027(5)
O3 0.0148(5) 0.0250(6) 0.0169(5) -0.0003(5) 0.0053(4) -0.0023(5)
O4 0.0235(6) 0.0262(6) 0.0151(5) -0.0023(5) 0.0075(5) -0.0078(5)
O5 0.0161(5) 0.0290(7) 0.0251(6) 0.0043(5) 0.0060(5) 0.0015(5)
O6 0.0252(6) 0.0228(7) 0.0277(6) -0.0093(5) 0.0060(5) 0.0002(5)
O7 0.0228(6) 0.0364(8) 0.0201(6) -0.0053(5) 0.0076(5) 0.0008(5)
O8 0.0209(6) 0.0243(6) 0.0290(6) -0.0046(5) 0.0142(5) -0.0012(5)
O9 0.0260(6) 0.0227(7) 0.0219(6) 0.0049(5) 0.0022(5) -0.0013(5)
O10 0.0210(6) 0.0285(7) 0.0368(7) 0.0125(6) 0.0117(5) 0.0063(5)
O11 0.0395(7) 0.0335(8) 0.0195(6) -0.0040(5) 0.0091(6) -0.0181(6)
O12 0.0263(6) 0.0264(7) 0.0264(6) 0.0076(5) 0.0117(5) 0.0067(5)
N1 0.0164(6) 0.0209(7) 0.0172(6) 0.0027(6) 0.0059(5) -0.0004(5)
N2 0.0153(6) 0.0159(7) 0.0180(6) -0.0021(5) 0.0060(5) -0.0005(5)
N3 0.0158(6) 0.0159(7) 0.0197(6) -0.0021(5) 0.0068(5) 0.0002(5)
N4 0.0178(6) 0.0197(7) 0.0164(6) 0.0002(5) 0.0029(5) -0.0001(5)
C1 0.0173(7) 0.0136(7) 0.0188(7) -0.0015(6) 0.0063(6) 0.0008(6)
C2 0.0166(7) 0.0220(9) 0.0181(7) 0.0023(7) 0.0040(6) -0.0015(7)
C3 0.0209(8) 0.0267(9) 0.0199(8) -0.0035(7) 0.0062(7) -0.0024(7)
C4 0.0162(7) 0.0187(8) 0.0213(8) -0.0015(6) 0.0098(6) -0.0032(6)
C5 0.0147(7) 0.0222(9) 0.0191(7) 0.0029(6) 0.0065(6) 0.0003(6)
C6 0.0162(7) 0.0141(8) 0.0186(7) -0.0004(6) 0.0059(6) -0.0001(6)
C7 0.0225(8) 0.0258(9) 0.0185(8) -0.0002(7) 0.0067(6) -0.0057(7)
C8 0.0179(7) 0.0170(8) 0.0155(7) 0.0022(6) 0.0061(6) 0.0011(6)
C9 0.0179(7) 0.0185(8) 0.0170(7) 0.0005(6) 0.0040(6) -0.0011(6)
C10 0.0279(9) 0.0297(10) 0.0184(8) -0.0021(7) 0.0102(7) -0.0077(7)
C11 0.0190(7) 0.0213(9) 0.0193(8) 0.0012(6) 0.0073(6) -0.0006(7)
C12 0.0198(8) 0.0204(8) 0.0199(8) 0.0007(7) 0.0077(6) 0.0005(6)
C13 0.0183(7) 0.0226(9) 0.0160(7) 0.0012(6) 0.0073(6) 0.0006(6)
C14 0.0174(7) 0.0192(8) 0.0171(7) -0.0017(6) 0.0087(6) -0.0022(6)
C15 0.0264(9) 0.0305(10) 0.0338(10) 0.0114(8) 0.0175(8) 0.0012(8)
C16 0.0186(7) 0.0156(8) 0.0232(8) -0.0023(6) 0.0062(6) 0.0009(6)
C17 0.0330(9) 0.0249(9) 0.0169(8) 0.0006(7) 0.0076(7) -0.0077(8)
C18 0.0227(8) 0.0230(9) 0.0264(9) 0.0069(7) 0.0124(7) 0.0043(7)
C19 0.0319(9) 0.0296(10) 0.0221(9) -0.0042(7) 0.0103(7) -0.0036(8)
C20 0.0149(7) 0.0164(8) 0.0189(7) -0.0010(6) 0.0069(6) -0.0004(6)
C21 0.0436(12) 0.0351(12) 0.0348(11) -0.0090(9) 0.0146(9) -0.0025(10)
C22 0.0216(8) 0.0186(9) 0.0267(9) -0.0048(7) 0.0073(7) 0.0004(6)
C23 0.0239(8) 0.0433(12) 0.0220(8) -0.0099(8) 0.0103(7) -0.0040(8)
C24 0.0191(7) 0.0231(8) 0.0140(7) -0.0013(6) 0.0063(6) -0.0023(7)
C25 0.0317(9) 0.0368(11) 0.0234(8) -0.0056(8) 0.0123(7) -0.0018(8)
C26 0.0318(10) 0.0232(10) 0.0396(11) 0.0057(8) 0.0178(9) -0.0029(8)
C27 0.0176(7) 0.0280(9) 0.0198(8) 0.0006(7) 0.0060(6) 0.0012(7)
C28 0.0431(11) 0.0387(12) 0.0307(10) 0.0072(9) 0.0239(9) 0.0057(9)
C29 0.0283(9) 0.0281(10) 0.0277(9) -0.0022(8) 0.0160(7) 0.0025(8)
C30 0.0151(7) 0.0193(8) 0.0193(8) -0.0020(6) 0.0046(6) -0.0017(6)
C31 0.0143(7) 0.0296(10) 0.0199(8) -0.0014(7) 0.0068(6) 0.0007(7)
C32 0.0160(7) 0.0206(8) 0.0194(7) 0.0005(6) 0.0065(6) -0.0018(6)
C33 0.0221(8) 0.0263(10) 0.0251(8) 0.0036(7) 0.0104(7) 0.0051(7)
C34 0.0164(7) 0.0240(9) 0.0200(8) -0.0020(7) 0.0062(6) -0.0033(7)
C35 0.0280(9) 0.0395(11) 0.0254(9) 0.0055(8) 0.0163(7) 0.0039(8)
C36 0.0179(7) 0.0221(9) 0.0196(7) 0.0016(6) 0.0077(6) 0.0003(6)
C37 0.0260(9) 0.0196(9) 0.0233(8) 0.0011(7) 0.0012(7) -0.0003(7)
C38 0.0177(7) 0.0234(9) 0.0179(8) 0.0029(7) 0.0046(6) -0.0026(6)
C39 0.0210(8) 0.0289(10) 0.0265(8) -0.0051(7) 0.0113(7) -0.0032(7)
C40 0.0136(7) 0.0232(9) 0.0231(8) -0.0001(7) 0.0084(6) -0.0010(6)
C41 0.0373(11) 0.0351(11) 0.0206(9) -0.0014(8) 0.0007(8) -0.0106(9)
C42 0.0189(7) 0.0239(9) 0.0142(7) 0.0013(6) 0.0055(6) -0.0001(6)
C43 0.0195(7) 0.0191(8) 0.0161(7) 0.0031(6) 0.0049(6) -0.0018(6)
C44 0.0261(9) 0.0245(10) 0.0245(9) 0.0067(7) 0.0025(7) -0.0010(7)
C45 0.0420(11) 0.0298(11) 0.0288(10) 0.0030(8) 0.0158(9) -0.0034(9)
C46 0.0252(8) 0.0339(10) 0.0177(8) -0.0022(7) 0.0082(7) -0.0036(8)
C47 0.0191(8) 0.0283(10) 0.0200(8) 0.0021(7) 0.0053(6) 0.0004(7)
C48 0.0188(7) 0.0203(9) 0.0173(7) 0.0017(6) 0.0063(6) -0.0027(6)
C49 0.0324(10) 0.0420(12) 0.0208(9) 0.0012(8) 0.0127(8) 0.0012(8)
C50 0.0222(8) 0.0213(9) 0.0254(8) 0.0030(7) 0.0126(7) 0.0023(7)
C51 0.0221(8) 0.0212(9) 0.0328(9) 0.0008(7) 0.0148(7) -0.0014(7)
C52 0.0450(11) 0.0256(10) 0.0305(10) -0.0044(8) 0.0108(9) 0.0032(9)
O1A 0.0273(8) 0.0318(10) 0.0320(9) 0.0049(7) 0.0135(7) 0.0033(7)
C1A 0.030(2) 0.031(2) 0.0318(13) -0.0015(12) 0.0091(14) 0.0084(12)
O1B 0.035(4) 0.027(5) 0.026(4) 0.009(3) 0.008(3) 0.014(3)
C1B 0.030(2) 0.031(2) 0.0318(13) -0.0015(12) 0.0091(14) 0.0084(12)

_geom_special_details            
;
 All esds (except the esd in the dihedral angle between two l.s. planes)
 are estimated using the full covariance matrix.  The cell esds are taken
 into account individually in the estimation of esds in distances, angles
 and torsion angles; correlations between esds in cell parameters are only
 used when they are defined by crystal symmetry.  An approximate (isotropic)
 treatment of cell esds is used for estimating esds involving l.s. planes.
;
loop_
_geom_bond_atom_site_label_1
_geom_bond_atom_site_label_2
_geom_bond_distance
_geom_bond_site_symmetry_2
_geom_bond_publ_flag
O1 C1 1.332(2) . ?
O1 C4 1.4505(19) . ?
O2 C30 1.355(2) . ?
O2 C42 1.4483(19) . ?
O3 C5 1.4478(18) . ?
O3 C43 1.349(2) . ?
O4 C24 1.4428(18) . ?
O4 C38 1.348(2) . ?
O5 C1 1.208(2) . ?
O6 C14 1.230(2) . ?
O7 C43 1.199(2) . ?
O8 C8 1.222(2) . ?
O9 C13 1.233(2) . ?
O10 C2 1.221(2) . ?
O11 C38 1.195(2) . ?
O12 C30 1.198(2) . ?
N1 C2 1.359(2) . ?
N1 C33 1.463(2) . ?
N1 C48 1.460(2) . ?
N2 C6 1.460(2) . ?
N2 C14 1.347(2) . ?
N2 C16 1.468(2) . ?
N3 C8 1.362(2) . ?
N3 C20 1.4600(19) . ?
N3 C22 1.461(2) . ?
N4 C9 1.465(2) . ?
N4 C13 1.342(2) . ?
N4 C37 1.468(2) . ?
C1 C6 1.526(2) . ?
C2 C5 1.536(2) . ?
C3 H3 0.9800 . ?
C3 C11 1.534(2) . ?
C3 C25 1.530(2) . ?
C3 C52 1.527(3) . ?
C4 H4 0.9800 . ?
C4 C8 1.536(2) . ?
C4 C10 1.520(2) . ?
C5 H5 0.9800 . ?
C5 C47 1.520(2) . ?
C6 H6 0.9800 . ?
C6 C12 1.531(2) . ?
C7 H7A 0.9700 . ?
C7 H7B 0.9700 . ?
C7 C17 1.529(2) . ?
C7 C48 1.537(2) . ?
C9 H9 0.9800 . ?
C9 C11 1.547(2) . ?
C9 C43 1.524(2) . ?
C10 H10A 0.9600 . ?
C10 H10B 0.9600 . ?
C10 H10C 0.9600 . ?
C11 H11A 0.9700 . ?
C11 H11B 0.9700 . ?
C12 H12A 0.9700 . ?
C12 H12B 0.9700 . ?
C12 C18 1.529(2) . ?
C13 C42 1.539(2) . ?
C14 C24 1.535(2) . ?
C15 H15 0.9300 . ?
C15 C35 1.379(3) . ?
C15 C51 1.394(3) . ?
C16 H16A 0.9600 . ?
C16 H16B 0.9600 . ?
C16 H16C 0.9600 . ?
C17 H17 0.9800 . ?
C17 C21 1.518(3) . ?
C17 C41 1.525(3) . ?
C18 H18 0.9800 . ?
C18 C26 1.524(3) . ?
C18 C28 1.532(3) . ?
C19 H19 0.9300 . ?
C19 C31 1.387(3) . ?
C19 C45 1.391(3) . ?
C20 H20 0.9800 . ?
C20 C30 1.523(2) . ?
C20 C32 1.542(2) . ?
C21 H21A 0.9600 . ?
C21 H21B 0.9600 . ?
C21 H21C 0.9600 . ?
C22 H22A 0.9600 . ?
C22 H22B 0.9600 . ?
C22 H22C 0.9600 . ?
C23 H23 0.9300 . ?
C23 C39 1.390(3) . ?
C23 C49 1.385(3) . ?
C24 H24 0.9800 . ?
C24 C34 1.527(2) . ?
C25 H25A 0.9600 . ?
C25 H25B 0.9600 . ?
C25 H25C 0.9600 . ?
C26 H26A 0.9600 . ?
C26 H26B 0.9600 . ?
C26 H26C 0.9600 . ?
C27 H27A 0.9700 . ?
C27 H27B 0.9700 . ?
C27 C31 1.513(2) . ?
C27 C42 1.532(2) . ?
C28 H28A 0.9600 . ?
C28 H28B 0.9600 . ?
C28 H28C 0.9600 . ?
C29 H29 0.9300 . ?
C29 C35 1.386(3) . ?
C29 C50 1.391(2) . ?
C31 C39 1.392(3) . ?
C32 H32A 0.9700 . ?
C32 H32B 0.9700 . ?
C32 C36 1.535(2) . ?
C33 H33A 0.9600 . ?
C33 H33B 0.9600 . ?
C33 H33C 0.9600 . ?
C34 H34A 0.9700 . ?
C34 H34B 0.9700 . ?
C34 C40 1.515(2) . ?
C35 H35 0.9300 . ?
C36 H36 0.9800 . ?
C36 C44 1.518(3) . ?
C36 C46 1.528(2) . ?
C37 H37A 0.9600 . ?
C37 H37B 0.9600 . ?
C37 H37C 0.9600 . ?
C38 C48 1.523(2) . ?
C39 H39 0.9300 . ?
C40 C50 1.393(3) . ?
C40 C51 1.388(3) . ?
C41 H41A 0.9600 . ?
C41 H41B 0.9600 . ?
C41 H41C 0.9600 . ?
C42 H42 0.9800 . ?
C44 H44A 0.9600 . ?
C44 H44B 0.9600 . ?
C44 H44C 0.9600 . ?
C45 H45 0.9300 . ?
C45 C49 1.386(3) . ?
C46 H46A 0.9600 . ?
C46 H46B 0.9600 . ?
C46 H46C 0.9600 . ?
C47 H47A 0.9600 . ?
C47 H47B 0.9600 . ?
C47 H47C 0.9600 . ?
C48 H48 0.9800 . ?
C49 H49 0.9300 . ?
C50 H50 0.9300 . ?
C51 H51 0.9300 . ?
C52 H52A 0.9600 . ?
C52 H52B 0.9600 . ?
C52 H52C 0.9600 . ?
O1A H1A 0.8200 . ?
O1A C1A 1.420(4) . ?
C1A H1AA 0.9600 . ?
C1A H1AB 0.9600 . ?
C1A H1AC 0.9600 . ?
O1B H1B 0.8200 . ?
O1B C1B 1.419(19) . ?
C1B H1BA 0.9600 . ?
C1B H1BB 0.9600 . ?
C1B H1BC 0.9600 . ?

loop_
_geom_angle_atom_site_label_1
_geom_angle_atom_site_label_2
_geom_angle_atom_site_label_3
_geom_angle
_geom_angle_site_symmetry_1
_geom_angle_site_symmetry_3
_geom_angle_publ_flag
C1 O1 C4 115.87(12) . . ?
C30 O2 C42 114.50(12) . . ?
C43 O3 C5 115.36(12) . . ?
C38 O4 C24 115.68(13) . . ?
C2 N1 C33 124.30(15) . . ?
C2 N1 C48 118.35(14) . . ?
C48 N1 C33 117.30(13) . . ?
C6 N2 C16 116.48(13) . . ?
C14 N2 C6 118.06(14) . . ?
C14 N2 C16 124.86(14) . . ?
C8 N3 C20 124.35(14) . . ?
C8 N3 C22 117.67(13) . . ?
C20 N3 C22 117.85(13) . . ?
C9 N4 C37 117.80(13) . . ?
C13 N4 C9 117.96(14) . . ?
C13 N4 C37 124.18(14) . . ?
O1 C1 C6 112.05(13) . . ?
O5 C1 O1 124.68(15) . . ?
O5 C1 C6 123.26(15) . . ?
O10 C2 N1 123.18(16) . . ?
O10 C2 C5 120.01(14) . . ?
N1 C2 C5 116.59(14) . . ?
C11 C3 H3 108.6 . . ?
C25 C3 H3 108.6 . . ?
C25 C3 C11 108.31(15) . . ?
C52 C3 H3 108.6 . . ?
C52 C3 C11 112.75(15) . . ?
C52 C3 C25 109.88(16) . . ?
O1 C4 H4 111.1 . . ?
O1 C4 C8 107.04(12) . . ?
O1 C4 C10 105.10(13) . . ?
C8 C4 H4 111.1 . . ?
C10 C4 H4 111.1 . . ?
C10 C4 C8 111.03(14) . . ?
O3 C5 C2 107.89(13) . . ?
O3 C5 H5 111.1 . . ?
O3 C5 C47 105.83(13) . . ?
C2 C5 H5 111.1 . . ?
C47 C5 C2 109.54(14) . . ?
C47 C5 H5 111.1 . . ?
N2 C6 C1 111.72(13) . . ?
N2 C6 H6 107.2 . . ?
N2 C6 C12 112.92(13) . . ?
C1 C6 H6 107.2 . . ?
C1 C6 C12 110.32(13) . . ?
C12 C6 H6 107.2 . . ?
H7A C7 H7B 107.5 . . ?
C17 C7 H7A 108.5 . . ?
C17 C7 H7B 108.5 . . ?
C17 C7 C48 115.13(14) . . ?
C48 C7 H7A 108.5 . . ?
C48 C7 H7B 108.5 . . ?
O8 C8 N3 121.13(15) . . ?
O8 C8 C4 119.72(14) . . ?
N3 C8 C4 119.03(13) . . ?
N4 C9 H9 107.0 . . ?
N4 C9 C11 110.76(13) . . ?
N4 C9 C43 109.91(13) . . ?
C11 C9 H9 107.0 . . ?
C43 C9 H9 107.0 . . ?
C43 C9 C11 114.69(13) . . ?
C4 C10 H10A 109.5 . . ?
C4 C10 H10B 109.5 . . ?
C4 C10 H10C 109.5 . . ?
H10A C10 H10B 109.5 . . ?
H10A C10 H10C 109.5 . . ?
H10B C10 H10C 109.5 . . ?
C3 C11 C9 116.74(14) . . ?
C3 C11 H11A 108.1 . . ?
C3 C11 H11B 108.1 . . ?
C9 C11 H11A 108.1 . . ?
C9 C11 H11B 108.1 . . ?
H11A C11 H11B 107.3 . . ?
C6 C12 H12A 108.7 . . ?
C6 C12 H12B 108.7 . . ?
H12A C12 H12B 107.6 . . ?
C18 C12 C6 114.35(14) . . ?
C18 C12 H12A 108.7 . . ?
C18 C12 H12B 108.7 . . ?
O9 C13 N4 122.87(15) . . ?
O9 C13 C42 117.93(15) . . ?
N4 C13 C42 119.12(15) . . ?
O6 C14 N2 123.24(15) . . ?
O6 C14 C24 117.95(15) . . ?
N2 C14 C24 118.75(15) . . ?
C35 C15 H15 120.0 . . ?
C35 C15 C51 119.94(18) . . ?
C51 C15 H15 120.0 . . ?
N2 C16 H16A 109.5 . . ?
N2 C16 H16B 109.5 . . ?
N2 C16 H16C 109.5 . . ?
H16A C16 H16B 109.5 . . ?
H16A C16 H16C 109.5 . . ?
H16B C16 H16C 109.5 . . ?
C7 C17 H17 108.6 . . ?
C21 C17 C7 112.26(16) . . ?
C21 C17 H17 108.6 . . ?
C21 C17 C41 110.31(17) . . ?
C41 C17 C7 108.29(15) . . ?
C41 C17 H17 108.6 . . ?
C12 C18 H18 108.7 . . ?
C12 C18 C28 108.74(16) . . ?
C26 C18 C12 111.96(15) . . ?
C26 C18 H18 108.7 . . ?
C26 C18 C28 110.09(16) . . ?
C28 C18 H18 108.7 . . ?
C31 C19 H19 119.5 . . ?
C31 C19 C45 121.00(18) . . ?
C45 C19 H19 119.5 . . ?
N3 C20 H20 107.7 . . ?
N3 C20 C30 110.96(13) . . ?
N3 C20 C32 112.13(13) . . ?
C30 C20 H20 107.7 . . ?
C30 C20 C32 110.46(13) . . ?
C32 C20 H20 107.7 . . ?
C17 C21 H21A 109.5 . . ?
C17 C21 H21B 109.5 . . ?
C17 C21 H21C 109.5 . . ?
H21A C21 H21B 109.5 . . ?
H21A C21 H21C 109.5 . . ?
H21B C21 H21C 109.5 . . ?
N3 C22 H22A 109.5 . . ?
N3 C22 H22B 109.5 . . ?
N3 C22 H22C 109.5 . . ?
H22A C22 H22B 109.5 . . ?
H22A C22 H22C 109.5 . . ?
H22B C22 H22C 109.5 . . ?
C39 C23 H23 119.9 . . ?
C49 C23 H23 119.9 . . ?
C49 C23 C39 120.20(18) . . ?
O4 C24 C14 107.56(13) . . ?
O4 C24 H24 111.1 . . ?
O4 C24 C34 105.56(13) . . ?
C14 C24 H24 111.1 . . ?
C34 C24 C14 110.29(14) . . ?
C34 C24 H24 111.1 . . ?
C3 C25 H25A 109.5 . . ?
C3 C25 H25B 109.5 . . ?
C3 C25 H25C 109.5 . . ?
H25A C25 H25B 109.5 . . ?
H25A C25 H25C 109.5 . . ?
H25B C25 H25C 109.5 . . ?
C18 C26 H26A 109.5 . . ?
C18 C26 H26B 109.5 . . ?
C18 C26 H26C 109.5 . . ?
H26A C26 H26B 109.5 . . ?
H26A C26 H26C 109.5 . . ?
H26B C26 H26C 109.5 . . ?
H27A C27 H27B 108.1 . . ?
C31 C27 H27A 109.6 . . ?
C31 C27 H27B 109.6 . . ?
C31 C27 C42 110.19(13) . . ?
C42 C27 H27A 109.6 . . ?
C42 C27 H27B 109.6 . . ?
C18 C28 H28A 109.5 . . ?
C18 C28 H28B 109.5 . . ?
C18 C28 H28C 109.5 . . ?
H28A C28 H28B 109.5 . . ?
H28A C28 H28C 109.5 . . ?
H28B C28 H28C 109.5 . . ?
C35 C29 H29 120.0 . . ?
C35 C29 C50 119.91(18) . . ?
C50 C29 H29 120.0 . . ?
O2 C30 C20 110.11(14) . . ?
O12 C30 O2 123.51(15) . . ?
O12 C30 C20 126.36(15) . . ?
C19 C31 C27 120.55(16) . . ?
C19 C31 C39 118.68(17) . . ?
C39 C31 C27 120.67(17) . . ?
C20 C32 H32A 108.7 . . ?
C20 C32 H32B 108.7 . . ?
H32A C32 H32B 107.6 . . ?
C36 C32 C20 114.28(13) . . ?
C36 C32 H32A 108.7 . . ?
C36 C32 H32B 108.7 . . ?
N1 C33 H33A 109.5 . . ?
N1 C33 H33B 109.5 . . ?
N1 C33 H33C 109.5 . . ?
H33A C33 H33B 109.5 . . ?
H33A C33 H33C 109.5 . . ?
H33B C33 H33C 109.5 . . ?
C24 C34 H34A 109.1 . . ?
C24 C34 H34B 109.1 . . ?
H34A C34 H34B 107.8 . . ?
C40 C34 C24 112.46(13) . . ?
C40 C34 H34A 109.1 . . ?
C40 C34 H34B 109.1 . . ?
C15 C35 C29 119.97(17) . . ?
C15 C35 H35 120.0 . . ?
C29 C35 H35 120.0 . . ?
C32 C36 H36 108.2 . . ?
C44 C36 C32 112.12(15) . . ?
C44 C36 H36 108.2 . . ?
C44 C36 C46 110.63(15) . . ?
C46 C36 C32 109.43(14) . . ?
C46 C36 H36 108.2 . . ?
N4 C37 H37A 109.5 . . ?
N4 C37 H37B 109.5 . . ?
N4 C37 H37C 109.5 . . ?
H37A C37 H37B 109.5 . . ?
H37A C37 H37C 109.5 . . ?
H37B C37 H37C 109.5 . . ?
O4 C38 C48 110.16(14) . . ?
O11 C38 O4 123.90(16) . . ?
O11 C38 C48 125.92(16) . . ?
C23 C39 C31 120.53(18) . . ?
C23 C39 H39 119.7 . . ?
C31 C39 H39 119.7 . . ?
C50 C40 C34 120.45(16) . . ?
C51 C40 C34 121.03(16) . . ?
C51 C40 C50 118.51(15) . . ?
C17 C41 H41A 109.5 . . ?
C17 C41 H41B 109.5 . . ?
C17 C41 H41C 109.5 . . ?
H41A C41 H41B 109.5 . . ?
H41A C41 H41C 109.5 . . ?
H41B C41 H41C 109.5 . . ?
O2 C42 C13 107.84(13) . . ?
O2 C42 C27 106.25(13) . . ?
O2 C42 H42 111.0 . . ?
C13 C42 H42 111.0 . . ?
C27 C42 C13 109.45(13) . . ?
C27 C42 H42 111.0 . . ?
O3 C43 C9 109.84(13) . . ?
O7 C43 O3 124.36(15) . . ?
O7 C43 C9 125.79(15) . . ?
C36 C44 H44A 109.5 . . ?
C36 C44 H44B 109.5 . . ?
C36 C44 H44C 109.5 . . ?
H44A C44 H44B 109.5 . . ?
H44A C44 H44C 109.5 . . ?
H44B C44 H44C 109.5 . . ?
C19 C45 H45 120.1 . . ?
C49 C45 C19 119.8(2) . . ?
C49 C45 H45 120.1 . . ?
C36 C46 H46A 109.5 . . ?
C36 C46 H46B 109.5 . . ?
C36 C46 H46C 109.5 . . ?
H46A C46 H46B 109.5 . . ?
H46A C46 H46C 109.5 . . ?
H46B C46 H46C 109.5 . . ?
C5 C47 H47A 109.5 . . ?
C5 C47 H47B 109.5 . . ?
C5 C47 H47C 109.5 . . ?
H47A C47 H47B 109.5 . . ?
H47A C47 H47C 109.5 . . ?
H47B C47 H47C 109.5 . . ?
N1 C48 C7 112.66(14) . . ?
N1 C48 C38 110.59(14) . . ?
N1 C48 H48 106.9 . . ?
C7 C48 H48 106.9 . . ?
C38 C48 C7 112.61(13) . . ?
C38 C48 H48 106.9 . . ?
C23 C49 C45 119.78(18) . . ?
C23 C49 H49 120.1 . . ?
C45 C49 H49 120.1 . . ?
C29 C50 C40 120.76(17) . . ?
C29 C50 H50 119.6 . . ?
C40 C50 H50 119.6 . . ?
C15 C51 H51 119.6 . . ?
C40 C51 C15 120.86(18) . . ?
C40 C51 H51 119.6 . . ?
C3 C52 H52A 109.5 . . ?
C3 C52 H52B 109.5 . . ?
C3 C52 H52C 109.5 . . ?
H52A C52 H52B 109.5 . . ?
H52A C52 H52C 109.5 . . ?
H52B C52 H52C 109.5 . . ?
C1A O1A H1A 109.5 . . ?
O1A C1A H1AA 109.5 . . ?
O1A C1A H1AB 109.5 . . ?
O1A C1A H1AC 109.5 . . ?
H1AA C1A H1AB 109.5 . . ?
H1AA C1A H1AC 109.5 . . ?
H1AB C1A H1AC 109.5 . . ?
C1B O1B H1B 109.5 . . ?
O1B C1B H1BA 109.5 . . ?
O1B C1B H1BB 109.5 . . ?
O1B C1B H1BC 109.5 . . ?
H1BA C1B H1BB 109.5 . . ?
H1BA C1B H1BC 109.5 . . ?
H1BB C1B H1BC 109.5 . . ?

loop_
_geom_torsion_atom_site_label_1
_geom_torsion_atom_site_label_2
_geom_torsion_atom_site_label_3
_geom_torsion_atom_site_label_4
_geom_torsion
_geom_torsion_site_symmetry_1
_geom_torsion_site_symmetry_2
_geom_torsion_site_symmetry_3
_geom_torsion_site_symmetry_4
_geom_torsion_publ_flag
O1 C1 C6 N2 21.29(19) . . . . ?
O1 C1 C6 C12 147.76(14) . . . . ?
O1 C4 C8 O8 22.6(2) . . . . ?
O1 C4 C8 N3 -161.31(13) . . . . ?
O4 C24 C34 C40 180.00(14) . . . . ?
O4 C38 C48 N1 -161.08(14) . . . . ?
O4 C38 C48 C7 -34.0(2) . . . . ?
O5 C1 C6 N2 -159.96(15) . . . . ?
O5 C1 C6 C12 -33.5(2) . . . . ?
O6 C14 C24 O4 48.7(2) . . . . ?
O6 C14 C24 C34 -65.97(18) . . . . ?
O9 C13 C42 O2 51.54(19) . . . . ?
O9 C13 C42 C27 -63.63(19) . . . . ?
O10 C2 C5 O3 18.6(2) . . . . ?
O10 C2 C5 C47 -96.18(19) . . . . ?
O11 C38 C48 N1 20.8(2) . . . . ?
O11 C38 C48 C7 147.86(19) . . . . ?
N1 C2 C5 O3 -166.64(14) . . . . ?
N1 C2 C5 C47 78.60(19) . . . . ?
N2 C6 C12 C18 -58.33(19) . . . . ?
N2 C14 C24 O4 -133.89(15) . . . . ?
N2 C14 C24 C34 111.46(17) . . . . ?
N3 C20 C30 O2 170.82(13) . . . . ?
N3 C20 C30 O12 -7.2(2) . . . . ?
N3 C20 C32 C36 -54.28(19) . . . . ?
N4 C9 C11 C3 -145.63(14) . . . . ?
N4 C9 C43 O3 -170.62(13) . . . . ?
N4 C9 C43 O7 10.8(2) . . . . ?
N4 C13 C42 O2 -131.62(15) . . . . ?
N4 C13 C42 C27 113.21(16) . . . . ?
C1 O1 C4 C8 72.38(17) . . . . ?
C1 O1 C4 C10 -169.48(14) . . . . ?
C1 C6 C12 C18 175.87(14) . . . . ?
C2 N1 C48 C7 117.82(16) . . . . ?
C2 N1 C48 C38 -115.17(16) . . . . ?
C4 O1 C1 O5 9.5(2) . . . . ?
C4 O1 C1 C6 -171.80(13) . . . . ?
C5 O3 C43 O7 7.4(2) . . . . ?
C5 O3 C43 C9 -171.16(13) . . . . ?
C6 N2 C14 O6 -0.1(2) . . . . ?
C6 N2 C14 C24 -177.42(13) . . . . ?
C6 C12 C18 C26 -59.5(2) . . . . ?
C6 C12 C18 C28 178.67(15) . . . . ?
C8 N3 C20 C30 -97.96(18) . . . . ?
C8 N3 C20 C32 137.99(16) . . . . ?
C9 N4 C13 O9 6.9(2) . . . . ?
C9 N4 C13 C42 -169.76(13) . . . . ?
C10 C4 C8 O8 -91.54(18) . . . . ?
C10 C4 C8 N3 84.51(18) . . . . ?
C11 C9 C43 O3 -45.1(2) . . . . ?
C11 C9 C43 O7 136.34(18) . . . . ?
C13 N4 C9 C11 119.15(16) . . . . ?
C13 N4 C9 C43 -113.09(16) . . . . ?
C14 N2 C6 C1 -105.66(16) . . . . ?
C14 N2 C6 C12 129.30(15) . . . . ?
C14 C24 C34 C40 -64.10(18) . . . . ?
C16 N2 C6 C1 65.93(17) . . . . ?
C16 N2 C6 C12 -59.11(18) . . . . ?
C16 N2 C14 O6 -170.96(15) . . . . ?
C16 N2 C14 C24 11.8(2) . . . . ?
C17 C7 C48 N1 -59.4(2) . . . . ?
C17 C7 C48 C38 174.67(16) . . . . ?
C19 C31 C39 C23 1.8(3) . . . . ?
C19 C45 C49 C23 2.0(3) . . . . ?
C20 N3 C8 O8 -175.37(15) . . . . ?
C20 N3 C8 C4 8.6(2) . . . . ?
C20 C32 C36 C44 -57.37(19) . . . . ?
C20 C32 C36 C46 179.49(15) . . . . ?
C22 N3 C8 O8 8.8(2) . . . . ?
C22 N3 C8 C4 -167.15(15) . . . . ?
C22 N3 C20 C30 77.83(17) . . . . ?
C22 N3 C20 C32 -46.22(19) . . . . ?
C24 O4 C38 O11 5.1(3) . . . . ?
C24 O4 C38 C48 -173.08(13) . . . . ?
C24 C34 C40 C50 -53.8(2) . . . . ?
C24 C34 C40 C51 126.76(17) . . . . ?
C25 C3 C11 C9 176.50(15) . . . . ?
C27 C31 C39 C23 -174.56(16) . . . . ?
C30 O2 C42 C13 74.15(17) . . . . ?
C30 O2 C42 C27 -168.59(14) . . . . ?
C30 C20 C32 C36 -178.61(14) . . . . ?
C31 C19 C45 C49 0.0(3) . . . . ?
C31 C27 C42 O2 177.08(14) . . . . ?
C31 C27 C42 C13 -66.74(18) . . . . ?
C32 C20 C30 O2 -64.19(18) . . . . ?
C32 C20 C30 O12 117.82(18) . . . . ?
C33 N1 C2 O10 -173.99(17) . . . . ?
C33 N1 C2 C5 11.4(2) . . . . ?
C33 N1 C48 C7 -59.75(19) . . . . ?
C33 N1 C48 C38 67.26(18) . . . . ?
C34 C40 C50 C29 178.74(15) . . . . ?
C34 C40 C51 C15 179.38(16) . . . . ?
C35 C15 C51 C40 1.6(3) . . . . ?
C35 C29 C50 C40 2.1(3) . . . . ?
C37 N4 C9 C11 -58.06(19) . . . . ?
C37 N4 C9 C43 69.69(18) . . . . ?
C37 N4 C13 O9 -176.06(16) . . . . ?
C37 N4 C13 C42 7.3(2) . . . . ?
C38 O4 C24 C14 79.92(18) . . . . ?
C38 O4 C24 C34 -162.32(14) . . . . ?
C39 C23 C49 C45 -2.1(3) . . . . ?
C42 O2 C30 O12 7.2(2) . . . . ?
C42 O2 C30 C20 -170.82(13) . . . . ?
C42 C27 C31 C19 -80.8(2) . . . . ?
C42 C27 C31 C39 95.43(19) . . . . ?
C43 O3 C5 C2 71.63(18) . . . . ?
C43 O3 C5 C47 -171.18(14) . . . . ?
C43 C9 C11 C3 89.27(19) . . . . ?
C45 C19 C31 C27 174.50(17) . . . . ?
C45 C19 C31 C39 -1.9(3) . . . . ?
C48 N1 C2 O10 8.6(2) . . . . ?
C48 N1 C2 C5 -165.98(14) . . . . ?
C48 C7 C17 C21 -60.5(2) . . . . ?
C48 C7 C17 C41 177.44(16) . . . . ?
C49 C23 C39 C31 0.2(3) . . . . ?
C50 C29 C35 C15 -0.6(3) . . . . ?
C50 C40 C51 C15 -0.1(2) . . . . ?
C51 C15 C35 C29 -1.3(3) . . . . ?
C51 C40 C50 C29 -1.8(2) . . . . ?
C52 C3 C11 C9 54.7(2) . . . . ?

_shelx_res_file                  
;
TITL loc271019_1_2_a.res in P2(1)
    loc271019_1_2.res
    created by SHELXL-2018/3 at 09:59:42 on 29-Oct-2019
REM Old TITL loc271019_1_2 in P2(1)
REM SHELXT solution in P2(1)
REM R1 0.085, Rweak 0.033, Alpha 0.002, Orientation as input
REM Flack x = 0.042 ( 0.038 ) from Parsons' quotients
REM Formula found by SHELXT: C54 N4 O12
CELL 1.54184 14.4086 13.7833 14.4694 90 110.157 90
ZERR 2 0.0001 0.0001 0.0001 0 0.001 0
LATT -1
SYMM -X,0.5+Y,-Z
SFAC C H N O
UNIT 106 160 8 26
SADI O1A C1A O1B C1B
RIGU O1B C1B
EADP C1A C1B

L.S. 7
PLAN  11
CONF
list 4
fmap 2
MORE -1
ACTA
BOND $H
OMIT -12 -13 7
OMIT -11 -13 9
REM <olex2.extras>
REM <HklSrc "%.\\loc271019_1_2.hkl">
REM </olex2.extras>

WGHT    0.033300    0.425900
FVAR       0.55007   0.83270
O1    4    0.248528    0.535958    0.166988    11.00000    0.01577    0.02034 =
         0.01843    0.00066    0.00608   -0.00380
O2    4   -0.090252    0.369011    0.243952    11.00000    0.01887    0.02586 =
         0.01464    0.00079    0.00633    0.00275
O3    4    0.310553    0.397866    0.651268    11.00000    0.01476    0.02500 =
         0.01690   -0.00032    0.00528   -0.00232
O4    4    0.574286    0.590000    0.368953    11.00000    0.02352    0.02621 =
         0.01507   -0.00228    0.00746   -0.00775
O5    4    0.141729    0.590972    0.023167    11.00000    0.01605    0.02905 =
         0.02509    0.00426    0.00601    0.00145
O6    4    0.447874    0.708718    0.228260    11.00000    0.02515    0.02279 =
         0.02765   -0.00930    0.00605    0.00024
O7    4    0.259734    0.323803    0.503297    11.00000    0.02279    0.03644 =
         0.02012   -0.00525    0.00756    0.00076
O8    4    0.217919    0.361957    0.087477    11.00000    0.02091    0.02428 =
         0.02903   -0.00461    0.01421   -0.00117
O9    4    0.011001    0.477014    0.411281    11.00000    0.02604    0.02267 =
         0.02194    0.00491    0.00215   -0.00128
O10   4    0.362026    0.538323    0.554583    11.00000    0.02103    0.02847 =
         0.03682    0.01251    0.01168    0.00630
O11   4    0.477831    0.458951    0.354588    11.00000    0.03945    0.03345 =
         0.01950   -0.00396    0.00906   -0.01814
O12   4    0.032554    0.262907    0.257974    11.00000    0.02626    0.02637 =
         0.02636    0.00763    0.01169    0.00669
N1    3    0.504524    0.467568    0.555256    11.00000    0.01644    0.02090 =
         0.01725    0.00272    0.00590   -0.00036
N2    3    0.406529    0.579033    0.125673    11.00000    0.01531    0.01587 =
         0.01802   -0.00212    0.00597   -0.00052
N3    3    0.065461    0.341430    0.094409    11.00000    0.01583    0.01590 =
         0.01965   -0.00206    0.00683    0.00019
N4    3    0.064075    0.334852    0.489765    11.00000    0.01778    0.01972 =
         0.01636    0.00021    0.00294   -0.00009
C1    1    0.224817    0.582477    0.081245    11.00000    0.01729    0.01364 =
         0.01876   -0.00150    0.00633    0.00076
C2    1    0.422052    0.472439    0.580431    11.00000    0.01658    0.02200 =
         0.01805    0.00226    0.00396   -0.00151
C3    1    0.148773    0.446103    0.745739    11.00000    0.02088    0.02667 =
         0.01994   -0.00347    0.00618   -0.00241
AFIX  13
H3    2    0.219817    0.459623    0.766824    11.00000   -1.20000
AFIX   0
C4    1    0.169708    0.480516    0.182730    11.00000    0.01616    0.01870 =
         0.02132   -0.00150    0.00985   -0.00319
AFIX  13
H4    2    0.109362    0.519389    0.167827    11.00000   -1.20000
AFIX   0
C5    1    0.411299    0.394710    0.652174    11.00000    0.01468    0.02217 =
         0.01913    0.00289    0.00652    0.00030
AFIX  13
H5    2    0.427808    0.330189    0.633931    11.00000   -1.20000
AFIX   0
C6    1    0.315219    0.626491    0.065101    11.00000    0.01619    0.01409 =
         0.01856   -0.00038    0.00595   -0.00014
AFIX  13
H6    2    0.319350    0.694407    0.086188    11.00000   -1.20000
AFIX   0
C7    1    0.629600    0.596494    0.567042    11.00000    0.02251    0.02575 =
         0.01851   -0.00024    0.00671   -0.00571
AFIX  23
H7A   2    0.681008    0.548613    0.574467    11.00000   -1.20000
H7B   2    0.642391    0.650531    0.530182    11.00000   -1.20000
AFIX   0
C8    1    0.152190    0.390817    0.115926    11.00000    0.01792    0.01705 =
         0.01552    0.00224    0.00607    0.00111
C9    1    0.138575    0.385598    0.570638    11.00000    0.01788    0.01849 =
         0.01703    0.00053    0.00402   -0.00114
AFIX  13
H9    2    0.127293    0.455273    0.558346    11.00000   -1.20000
AFIX   0
C10   1    0.209512    0.451736    0.290727    11.00000    0.02792    0.02974 =
         0.01843   -0.00208    0.01015   -0.00771
AFIX 137
H10A  2    0.271332    0.418412    0.304548    11.00000   -1.50000
H10B  2    0.162976    0.409750    0.304920    11.00000   -1.50000
H10C  2    0.219368    0.508870    0.330918    11.00000   -1.50000
AFIX   0
C11   1    0.124572    0.363726    0.669872    11.00000    0.01900    0.02125 =
         0.01928    0.00117    0.00731   -0.00064
AFIX  23
H11A  2    0.056330    0.344671    0.656207    11.00000   -1.20000
H11B  2    0.165593    0.308398    0.699631    11.00000   -1.20000
AFIX   0
C12   1    0.301577    0.626449   -0.044633    11.00000    0.01980    0.02037 =
         0.01994    0.00073    0.00768    0.00055
AFIX  23
H12A  2    0.296027    0.559827   -0.067503    11.00000   -1.20000
H12B  2    0.239928    0.658953   -0.080423    11.00000   -1.20000
AFIX   0
C13   1    0.002057    0.388510    0.417253    11.00000    0.01835    0.02265 =
         0.01600    0.00122    0.00725    0.00058
C14   1    0.466368    0.627112    0.204847    11.00000    0.01742    0.01924 =
         0.01706   -0.00173    0.00868   -0.00215
C15   1    0.658750    0.715623    0.005527    11.00000    0.02643    0.03054 =
         0.03375    0.01143    0.01751    0.00118
AFIX  43
H15   2    0.663325    0.772882   -0.026634    11.00000   -1.20000
AFIX   0
C16   1    0.418513    0.477003    0.102953    11.00000    0.01862    0.01564 =
         0.02316   -0.00228    0.00616    0.00088
AFIX 137
H16A  2    0.355283    0.450301    0.065094    11.00000   -1.50000
H16B  2    0.445935    0.441154    0.163143    11.00000   -1.50000
H16C  2    0.462158    0.472826    0.065762    11.00000   -1.50000
AFIX   0
C17   1    0.637287    0.632725    0.669290    11.00000    0.03301    0.02486 =
         0.01686    0.00062    0.00760   -0.00769
AFIX  13
H17   2    0.625998    0.577901    0.707231    11.00000   -1.20000
AFIX   0
C18   1    0.385189    0.675776   -0.069335    11.00000    0.02266    0.02302 =
         0.02640    0.00693    0.01238    0.00428
AFIX  13
H18   2    0.447065    0.641371   -0.035161    11.00000   -1.20000
AFIX   0
C19   1   -0.222095    0.252863    0.460654    11.00000    0.03194    0.02962 =
         0.02207   -0.00418    0.01027   -0.00365
AFIX  43
H19   2   -0.245369    0.212338    0.406111    11.00000   -1.20000
AFIX   0
C20   1   -0.019065    0.374780    0.119523    11.00000    0.01490    0.01640 =
         0.01889   -0.00104    0.00686   -0.00043
AFIX  13
H20   2   -0.011596    0.444807    0.131509    11.00000   -1.20000
AFIX   0
C21   1    0.561935    0.711247    0.664762    11.00000    0.04361    0.03506 =
         0.03478   -0.00898    0.01457   -0.00253
AFIX 137
H21A  2    0.570278    0.764212    0.625252    11.00000   -1.50000
H21B  2    0.571424    0.734005    0.730093    11.00000   -1.50000
H21C  2    0.496460    0.685169    0.636079    11.00000   -1.50000
AFIX   0
C22   1    0.059066    0.245853    0.048994    11.00000    0.02165    0.01859 =
         0.02671   -0.00476    0.00727    0.00043
AFIX 137
H22A  2    0.025604    0.251307   -0.020767    11.00000   -1.50000
H22B  2    0.022948    0.202683    0.076234    11.00000   -1.50000
H22C  2    0.124445    0.220758    0.061670    11.00000   -1.50000
AFIX   0
C23   1   -0.155972    0.373354    0.622968    11.00000    0.02389    0.04326 =
         0.02204   -0.00992    0.01027   -0.00400
AFIX  43
H23   2   -0.134734    0.414449    0.677208    11.00000   -1.20000
AFIX   0
C24   1    0.564739    0.580169    0.266807    11.00000    0.01915    0.02310 =
         0.01398   -0.00128    0.00629   -0.00228
AFIX  13
H24   2    0.567035    0.511838    0.249001    11.00000   -1.20000
AFIX   0
C25   1    0.123942    0.411792    0.835042    11.00000    0.03170    0.03677 =
         0.02342   -0.00560    0.01228   -0.00177
AFIX 137
H25A  2    0.055791    0.392545    0.814314    11.00000   -1.50000
H25B  2    0.135270    0.463712    0.881867    11.00000   -1.50000
H25C  2    0.165181    0.357586    0.864989    11.00000   -1.50000
AFIX   0
C26   1    0.397517    0.781715   -0.037356    11.00000    0.03183    0.02319 =
         0.03964    0.00567    0.01785   -0.00294
AFIX 137
H26A  2    0.447756    0.811149   -0.057670    11.00000   -1.50000
H26B  2    0.416470    0.785387    0.032989    11.00000   -1.50000
H26C  2    0.336093    0.815364   -0.067238    11.00000   -1.50000
AFIX   0
C27   1   -0.182958    0.377537    0.352112    11.00000    0.01759    0.02802 =
         0.01984    0.00063    0.00595    0.00122
AFIX  23
H27A  2   -0.183900    0.447830    0.348675    11.00000   -1.20000
H27B  2   -0.239619    0.353212    0.298733    11.00000   -1.20000
AFIX   0
C28   1    0.363245    0.668305   -0.180503    11.00000    0.04306    0.03867 =
         0.03070    0.00716    0.02386    0.00567
AFIX 137
H28A  2    0.303607    0.703158   -0.214808    11.00000   -1.50000
H28B  2    0.355222    0.601368   -0.199988    11.00000   -1.50000
H28C  2    0.417155    0.695706   -0.196367    11.00000   -1.50000
AFIX   0
C29   1    0.649044    0.542269    0.007367    11.00000    0.02834    0.02814 =
         0.02768   -0.00223    0.01597    0.00255
AFIX  43
H29   2    0.645160    0.482941   -0.024362    11.00000   -1.20000
AFIX   0
C30   1   -0.020707    0.326800    0.213738    11.00000    0.01515    0.01932 =
         0.01928   -0.00196    0.00463   -0.00172
C31   1   -0.189507    0.345419    0.449677    11.00000    0.01431    0.02957 =
         0.01991   -0.00141    0.00684    0.00070
C32   1   -0.117899    0.357911    0.035002    11.00000    0.01604    0.02059 =
         0.01942    0.00047    0.00649   -0.00177
AFIX  23
H32A  2   -0.129548    0.288624    0.026615    11.00000   -1.20000
H32B  2   -0.170841    0.385544    0.053603    11.00000   -1.20000
AFIX   0
C33   1    0.572732    0.385178    0.577286    11.00000    0.02212    0.02632 =
         0.02506    0.00355    0.01040    0.00506
AFIX 137
H33A  2    0.625462    0.396510    0.638458    11.00000   -1.50000
H33B  2    0.599576    0.377787    0.525485    11.00000   -1.50000
H33C  2    0.537906    0.327184    0.582370    11.00000   -1.50000
AFIX   0
C34   1    0.651366    0.636714    0.255566    11.00000    0.01644    0.02395 =
         0.02001   -0.00199    0.00617   -0.00332
AFIX  23
H34A  2    0.647499    0.703701    0.274468    11.00000   -1.20000
H34B  2    0.712784    0.609752    0.299837    11.00000   -1.20000
AFIX   0
C35   1    0.653893    0.627650   -0.041335    11.00000    0.02800    0.03946 =
         0.02541    0.00547    0.01635    0.00389
AFIX  43
H35   2    0.653872    0.625631   -0.105587    11.00000   -1.20000
AFIX   0
C36   1   -0.122379    0.401693   -0.064016    11.00000    0.01790    0.02209 =
         0.01957    0.00158    0.00774    0.00034
AFIX  13
H36   2   -0.071300    0.370524   -0.084247    11.00000   -1.20000
AFIX   0
C37   1    0.059123    0.228717    0.495627    11.00000    0.02597    0.01960 =
         0.02334    0.00112    0.00120   -0.00026
AFIX 137
H37A  2    0.118694    0.204939    0.544135    11.00000   -1.50000
H37B  2    0.052057    0.200979    0.432703    11.00000   -1.50000
H37C  2    0.003380    0.210851    0.513874    11.00000   -1.50000
AFIX   0
C38   1    0.523231    0.525202    0.402284    11.00000    0.01769    0.02344 =
         0.01786    0.00288    0.00464   -0.00262
C39   1   -0.157641    0.406040    0.531562    11.00000    0.02096    0.02891 =
         0.02653   -0.00507    0.01129   -0.00315
AFIX  43
H39   2   -0.137306    0.468917    0.525039    11.00000   -1.20000
AFIX   0
C40   1    0.652467    0.633808    0.151261    11.00000    0.01361    0.02317 =
         0.02308   -0.00007    0.00844   -0.00097
C41   1    0.741851    0.670844    0.720630    11.00000    0.03733    0.03506 =
         0.02062   -0.00141    0.00074   -0.01064
AFIX 137
H41A  2    0.788475    0.619256    0.727283    11.00000   -1.50000
H41B  2    0.747752    0.694945    0.784659    11.00000   -1.50000
H41C  2    0.755140    0.722325    0.682263    11.00000   -1.50000
AFIX   0
C42   1   -0.087581    0.339247    0.340832    11.00000    0.01887    0.02393 =
         0.01421    0.00126    0.00546   -0.00015
AFIX  13
H42   2   -0.083343    0.268491    0.347639    11.00000   -1.20000
AFIX   0
C43   1    0.241539    0.363642    0.568693    11.00000    0.01949    0.01914 =
         0.01613    0.00307    0.00487   -0.00176
C44   1   -0.102958    0.510192   -0.056929    11.00000    0.02607    0.02450 =
         0.02448    0.00666    0.00248   -0.00097
AFIX 137
H44A  2   -0.150235    0.541744   -0.033841    11.00000   -1.50000
H44B  2   -0.108937    0.535060   -0.120701    11.00000   -1.50000
H44C  2   -0.037424    0.522370   -0.011762    11.00000   -1.50000
AFIX   0
C45   1   -0.220484    0.219760    0.552005    11.00000    0.04196    0.02976 =
         0.02877    0.00300    0.01576   -0.00344
AFIX  43
H45   2   -0.242585    0.157560    0.558334    11.00000   -1.20000
AFIX   0
C46   1   -0.222958    0.379560   -0.141742    11.00000    0.02524    0.03388 =
         0.01769   -0.00220    0.00819   -0.00357
AFIX 137
H46A  2   -0.231594    0.310584   -0.149129    11.00000   -1.50000
H46B  2   -0.226147    0.407673   -0.203464    11.00000   -1.50000
H46C  2   -0.274326    0.406517   -0.121463    11.00000   -1.50000
AFIX   0
C47   1    0.476094    0.420958    0.756475    11.00000    0.01914    0.02833 =
         0.02004    0.00214    0.00526    0.00040
AFIX 137
H47A  2    0.463411    0.486852    0.770050    11.00000   -1.50000
H47B  2    0.544390    0.414126    0.763073    11.00000   -1.50000
H47C  2    0.461415    0.378480    0.802194    11.00000   -1.50000
AFIX   0
C48   1    0.529606    0.551228    0.506567    11.00000    0.01885    0.02031 =
         0.01734    0.00169    0.00626   -0.00266
AFIX  13
H48   2    0.479029    0.600669    0.500778    11.00000   -1.20000
AFIX   0
C49   1   -0.185833    0.279789    0.633539    11.00000    0.03237    0.04195 =
         0.02075    0.00116    0.01272    0.00120
AFIX  43
H49   2   -0.182642    0.257310    0.695162    11.00000   -1.20000
AFIX   0
C50   1    0.649995    0.545428    0.103810    11.00000    0.02222    0.02132 =
         0.02540    0.00303    0.01257    0.00226
AFIX  43
H50   2    0.648968    0.487859    0.136966    11.00000   -1.20000
AFIX   0
C51   1    0.656796    0.718641    0.101158    11.00000    0.02212    0.02118 =
         0.03275    0.00075    0.01478   -0.00136
AFIX  43
H51   2    0.658414    0.778252    0.131784    11.00000   -1.20000
AFIX   0
C52   1    0.092462    0.539394    0.704839    11.00000    0.04504    0.02564 =
         0.03053   -0.00437    0.01079    0.00321
AFIX 137
H52A  2    0.114822    0.565179    0.654532    11.00000   -1.50000
H52B  2    0.104163    0.586013    0.756918    11.00000   -1.50000
H52C  2    0.022994    0.525648    0.677349    11.00000   -1.50000
AFIX   0

PART 1
O1A   4    1.006455    0.588193    0.246912    21.00000    0.02726    0.03179 =
         0.03198    0.00486    0.01346    0.00327
AFIX 147
H1A   2    1.014417    0.559439    0.298695    21.00000   -1.50000
AFIX   0
C1A   1    0.906511    0.618872    0.205309    21.00000    0.02987    0.03120 =
         0.03184   -0.00155    0.00911    0.00836
AFIX 137
H1AA  2    0.900715    0.665904    0.154685    21.00000   -1.50000
H1AB  2    0.885959    0.647440    0.255635    21.00000   -1.50000
H1AC  2    0.865311    0.564008    0.177489    21.00000   -1.50000
AFIX   0

PART 0
PART 2
O1B   4    0.893059    0.615696    0.291430   -21.00000    0.03476    0.02652 =
         0.02595    0.00916    0.00812    0.01426
AFIX 147
H1B   2    0.927368    0.572937    0.326092   -21.00000   -1.50000
AFIX   0
C1B   1    0.930663    0.640283    0.215801   -21.00000    0.02987    0.03120 =
         0.03184   -0.00155    0.00911    0.00836
AFIX 137
H1BA  2    0.888108    0.687357    0.172762   -21.00000   -1.50000
H1BB  2    0.933453    0.583155    0.178894   -21.00000   -1.50000
H1BC  2    0.995861    0.666966    0.244593   -21.00000   -1.50000
AFIX   0
HKLF 4


REM  loc271019_1_2_a.res in P2(1)
REM wR2 = 0.0699, GooF = S = 1.073, Restrained GooF = 1.073 for all data
REM R1 = 0.0280 for 11065 Fo > 4sig(Fo) and 0.0287 for all 11334 data
REM 662 parameters refined using 5 restraints

END

WGHT      0.0333      0.4259

REM Highest difference peak  0.152,  deepest hole -0.158,  1-sigma level  0.033
Q1    1   0.3042  0.6277  0.0096  11.00000  0.05    0.15
Q2    1   0.2753  0.6034  0.0736  11.00000  0.05    0.13
Q3    1  -0.1132  0.3851 -0.0157  11.00000  0.05    0.12
Q4    1   0.5208  0.5084  0.5290  11.00000  0.05    0.12
Q5    1  -0.0630  0.3683  0.0810  11.00000  0.05    0.11
Q6    1   0.5742  0.3569  0.6469  11.00000  0.05    0.11
Q7    1   0.9979  0.7656  0.2461  11.00000  0.05    0.11
Q8    1   0.2161  0.2141  0.6900  11.00000  0.05    0.11
Q9    1   0.6451  0.6349  0.1944  11.00000  0.05    0.11
Q10   1  -0.0407  0.3606  0.3828  11.00000  0.05    0.11
Q11   1   0.3794  0.6732 -0.1216  11.00000  0.05    0.11
;
_shelx_res_checksum              58813
_olex2_date_sample_data_collection 2019-10-28
_olex2_date_sample_submission    2019-10-25
_olex2_submission_original_sample_id loc271019_1_2
_olex2_submission_special_instructions 'No special instructions were received'
_oxdiff_exptl_absorpt_empirical_details 
;
Empirical correction (ABSPACK) includes:
- Absorption correction using spherical harmonics
- Frame scaling
- Detector area scaling
;
_oxdiff_exptl_absorpt_empirical_full_max 1.422
_oxdiff_exptl_absorpt_empirical_full_min 0.797
_exptl_crystal_recrystallization_method 
'Re-crystallisation from solvent: Methanol'
####################################################################### 
# 
# This file contains crystal structure data downloaded from the 
# Cambridge Structural Database (CSD) hosted by the Cambridge 
# Crystallographic Data Centre (CCDC).
# 
# Full information about CCDC data access policies and citation 
# guidelines are available at http://www.ccdc.cam.ac.uk/access/V1 
# 
# Audit and citation data items may have been added by the CCDC. 
# Please retain this information to preserve the provenance of 
# this file and to allow appropriate attribution of the data. 
# 
#######################################################################

data_loc310719_1_3
_database_code_depnum_ccdc_archive 'CCDC 2004087'
loop_
_audit_author_name
_audit_author_address
'Nils Trapp'
;The Small Molecule Crystallography Center, ETH Zurich
Switzerland
;
_audit_update_record             
;
2020-05-15 deposited with the CCDC.	2020-09-09 downloaded from the CCDC.
;
_audit_creation_date             2019-08-02
_audit_creation_method           
;
Olex2 1.2
(compiled 2018.05.29 svn.r3508 for OlexSys, GUI svn.r5506)
;
_shelx_SHELXL_version_number     2018/3
_chemical_name_common            ?
_chemical_name_systematic        'bis(PF1022A)-tris(Potassium thiocianate)'
_chemical_formula_moiety         'C109 H174 K3 N8 O30, 3(C N S), 6(C H4 O)'
_chemical_formula_sum            'C118 H198 K3 N11 O36 S3'
_chemical_formula_weight         2560.34
_chemical_absolute_configuration ad
_chemical_melting_point          ?
_chemical_oxdiff_formula         C54H79KN5O12
loop_
_atom_type_symbol
_atom_type_description
_atom_type_scat_dispersion_real
_atom_type_scat_dispersion_imag
_atom_type_scat_source
C C 0.0181 0.0091 'International Tables Vol C Tables 4.2.6.8 and 6.1.1.4'
H H 0.0000 0.0000 'International Tables Vol C Tables 4.2.6.8 and 6.1.1.4'
K K 0.3868 1.0657 'International Tables Vol C Tables 4.2.6.8 and 6.1.1.4'
N N 0.0311 0.0180 'International Tables Vol C Tables 4.2.6.8 and 6.1.1.4'
O O 0.0492 0.0322 'International Tables Vol C Tables 4.2.6.8 and 6.1.1.4'
S S 0.3331 0.5567 'International Tables Vol C Tables 4.2.6.8 and 6.1.1.4'

_shelx_space_group_comment       
;
The symmetry employed for this shelxl refinement is uniquely defined
by the following loop, which should always be used as a source of
symmetry information in preference to the above space-group names.
They are only intended as comments.
;
_space_group_crystal_system      triclinic
_space_group_IT_number           1
_space_group_name_H-M_alt        'P 1'
_space_group_name_Hall           'P 1'
loop_
_space_group_symop_operation_xyz
'x, y, z'

_cell_length_a                   14.90080(10)
_cell_length_b                   15.83070(10)
_cell_length_c                   16.84690(10)
_cell_angle_alpha                111.2440(10)
_cell_angle_beta                 101.4290(10)
_cell_angle_gamma                100.0950(10)
_cell_volume                     3495.22(5)
_cell_formula_units_Z            1
_cell_measurement_reflns_used    60082
_cell_measurement_temperature    100.0(1)
_cell_measurement_theta_max      79.2340
_cell_measurement_theta_min      3.1120
_shelx_estimated_absorpt_T_max   ?
_shelx_estimated_absorpt_T_min   ?
_exptl_absorpt_coefficient_mu    1.908
_exptl_absorpt_correction_T_max  1.000
_exptl_absorpt_correction_T_min  0.622
_exptl_absorpt_correction_type   gaussian
_exptl_absorpt_process_details   
;
CrysAlisPro 1.171.40.42a (Rigaku Oxford Diffraction, 2019)
Numerical absorption correction based on gaussian integration over
			a multifaceted crystal model
Empirical absorption correction using spherical harmonics,
 implemented in SCALE3 ABSPACK scaling algorithm.
;
_exptl_absorpt_special_details   ?
_exptl_crystal_colour            'clear colourless'
_exptl_crystal_colour_lustre     clear
_exptl_crystal_colour_primary    colourless
_exptl_crystal_density_diffrn    1.216
_exptl_crystal_density_meas      ?
_exptl_crystal_density_method    ?
_exptl_crystal_description       block
_exptl_crystal_F_000             1376
loop_
_exptl_crystal_face_index_h
_exptl_crystal_face_index_k
_exptl_crystal_face_index_l
_exptl_crystal_face_perp_dist
0 0 1 0.0270
0 0 -1 0.0315
-1 -10 4 0.0743
-9 5 -1 0.0855
2 9 -4 0.0677
9 2 -2 0.0687
9 -4 0 0.0700
-2 -9 7 0.0729
-1 -9 9 0.0662
1 -9 8 0.0721
-2 9 1 0.0689
-7 -3 -2 0.0680
-7 -5 2 0.0692
-8 -4 5 0.0687
-9 4 2 0.0769
-8 5 5 0.0675
-8 0 8 0.0585
0 8 3 0.0562
2 -8 9 0.0655
5 4 4 0.0585
5 -8 7 0.0711
-1 7 -10 0.0701
1 -8 -4 0.0676
-4 10 -3 0.0841

_exptl_crystal_size_max          0.155
_exptl_crystal_size_mid          0.144
_exptl_crystal_size_min          0.059
loop_
_exptl_oxdiff_crystal_face_indexfrac_h
_exptl_oxdiff_crystal_face_indexfrac_k
_exptl_oxdiff_crystal_face_indexfrac_l
_exptl_oxdiff_crystal_face_x
_exptl_oxdiff_crystal_face_y
_exptl_oxdiff_crystal_face_z
0.0014 -0.0010 1.0000 0.0052 -0.1022 0.0003
-0.0014 0.0010 -1.0000 -0.0052 0.1022 -0.0003
-1.4924 -9.7080 4.2615 0.3297 0.0631 0.9420
-9.0006 5.1981 -0.6273 0.8440 0.1562 -0.5130
2.2157 9.4206 -4.2649 -0.3999 -0.0761 -0.9134
8.9706 1.8777 -2.2901 -0.9680 -0.1805 -0.1745
9.2299 -4.4968 0.2990 -0.8805 -0.1631 0.4451
-2.3287 -9.1249 6.8592 0.4207 -0.1985 0.8852
-0.6576 -8.7576 8.6519 0.2519 -0.4598 0.8516
1.4814 -9.3153 7.7329 0.0349 -0.4187 0.9074
-1.6703 9.0505 1.1871 0.0361 -0.4741 -0.8797
-6.6040 -3.2921 -2.1953 0.7221 0.6170 0.3129
-7.4569 -4.7024 2.2968 0.8562 0.2535 0.4501
-8.1220 -3.9312 4.9070 0.9266 -0.0242 0.3753
-9.3958 4.0475 1.7778 0.9158 -0.0225 -0.4011
-7.6496 5.2204 4.7820 0.7329 -0.4473 -0.5126
-7.8290 -0.1477 7.9772 0.8530 -0.5218 0.0091
-0.2526 7.8591 2.8531 -0.0826 -0.6418 -0.7624
2.4598 -8.2191 8.5857 -0.0788 -0.5919 0.8021
5.0386 3.9329 3.6332 -0.5629 -0.7359 -0.3762
5.1876 -8.0749 6.5045 -0.3738 -0.4857 0.7902
-0.9608 6.7730 -10.0046 -0.0607 0.7481 -0.6608
1.4948 -7.7415 -3.5016 -0.0509 0.6572 0.7520
-4.3296 9.8522 -3.0867 0.2754 0.0236 -0.9611

_exptl_transmission_factor_max   ?
_exptl_transmission_factor_min   ?
_diffrn_reflns_av_R_equivalents  0.0424
_diffrn_reflns_av_unetI/netI     0.0371
_diffrn_reflns_Laue_measured_fraction_full 1.000
_diffrn_reflns_Laue_measured_fraction_max 0.974
_diffrn_reflns_limit_h_max       19
_diffrn_reflns_limit_h_min       -18
_diffrn_reflns_limit_k_max       16
_diffrn_reflns_limit_k_min       -19
_diffrn_reflns_limit_l_max       21
_diffrn_reflns_limit_l_min       -21
_diffrn_reflns_number            95494
_diffrn_reflns_point_group_measured_fraction_full 0.971
_diffrn_reflns_point_group_measured_fraction_max 0.919
_diffrn_reflns_theta_full        67.684
_diffrn_reflns_theta_max         79.858
_diffrn_reflns_theta_min         2.936
_diffrn_ambient_environment      N~2~
_diffrn_ambient_temperature      100.0(1)
_diffrn_detector                 'CCD plate'
_diffrn_detector_area_resol_mean 5.8140
_diffrn_detector_type            'Pilatus 300K'
_diffrn_measured_fraction_theta_full 1.000
_diffrn_measured_fraction_theta_max 0.974
_diffrn_measurement_details      
;
List of Runs (angles in degrees, time in seconds):

  # Type    Start    End  Width  t~exp~   \w     \q     \k     \f   Frames
#--------------------------------------------------------------------------
  1  \w      5.00  71.00   0.50    0.51    --   22.00  67.00  -4.26  132
  2  \w     76.00 117.00   0.50    0.51    --   50.00  82.00  -0.93   82
  3  \w    112.00 148.00   0.50    1.77    --   82.00  80.00  19.41   72
  4  \w    125.00 176.00   0.50    1.77    --  110.00  77.00  60.00  102
  5  \w    126.00 172.00   0.50    1.77    --  110.00  77.00  30.00   92
  6  \w    121.00 176.00   0.50    1.77    --  110.00  77.00 -60.00  110
  7  \w    149.00 175.00   0.50    1.77    --  110.00  77.00-120.00   52
  8  \w    148.00 178.00   0.50    1.77    --  110.00  57.00-120.00   60
  9  \w     96.00 142.00   0.50    1.77    --  110.00  57.00  30.00   92
 10  \w    100.00 127.00   0.50    1.77    --  110.00  38.00 -30.00   54
 11  \w     97.00 134.00   0.50    1.77    --  110.00  57.00 -30.00   74
 12  \w     86.00 176.00   0.50    1.77    --  110.00  77.00   0.00  180
 13  \w    112.00 139.00   0.50    1.77    --   82.00  64.00 123.57   54
 14  \w     95.00 135.00   0.50    1.77    --  110.00  57.00  60.00   80
 15  \w     94.00 128.00   0.50    1.77    --  110.00  57.00 120.00   68
 16  \w     86.00 113.00   0.50    1.77    --  110.00  77.00  60.00   54
 17  \w     94.00 138.00   0.50    1.77    --  110.00  57.00  90.00   88
 18  \w     86.00 175.00   0.50    1.77    --  110.00  77.00 120.00  178
 19  \w     93.00 170.00   0.50    1.77    --  110.00  77.00 150.00  154
 20  \w     87.00 168.00   0.50    1.77    --  110.00  77.00  90.00  162
 21  \w     86.00 170.00   0.50    1.77    --  110.00  77.00 -30.00  168
 22  \w     94.00 120.00   0.50    1.77    --  110.00  57.00-120.00   52
 23  \w     86.00 176.00   0.50    1.77    --  110.00  77.00-150.00  180
 24  \w     86.00 175.00   0.50    1.77    --  110.00  77.00 -90.00  178
 25  \w     86.00 144.00   0.50    1.77    --  110.00  77.00-120.00  116
 26  \w     86.00 174.00   0.50    1.77    --  110.00  77.00-180.00  176
 27  \w     86.00 113.00   0.50    1.77    --  110.00  77.00 -60.00   54
 28  \w     58.00 106.00   0.50    0.51    --   78.00  69.00 -60.64   96
 29  \w     62.00  97.00   0.50    0.51    --   78.00  58.00 -74.02   70
 30  \w     59.00 112.00   0.50    0.51    --   78.00  70.00-134.55  106
 31  \w     44.00  79.00   0.50    0.51    --   70.00  83.00-130.98   70
 32  \w     53.00 103.00   0.50    0.51    --   78.00  81.00-167.39  100
 33  \w     70.00 113.00   0.50    0.51    --   49.37 178.00-150.00   86
 34  \w     44.00  74.00   0.50    0.51    --   70.00  83.00 -96.49   60
 35  \w     38.00  67.00   0.50    0.51    --   62.00  79.00-134.78   58
 36  \w     38.00  63.00   0.50    0.51    --   62.00  79.00-168.24   50
 37  \w     28.00  72.00   0.50    0.51    --   49.37  77.00 -60.00   88
 38  \w     57.00 100.00   0.50    1.77    --   82.00  80.00  19.41   86
 39  \w     86.00 111.00   0.50    1.77    --  110.00  77.00  30.00   50
 40  \w     64.00 109.00   0.50    1.77    --   82.00  64.00 123.57   90
 41  \w     74.00 101.00   0.50    1.77    --   90.00  58.00 176.52   54
 42  \w     44.00 110.00   0.50    0.51    --   70.00  83.00 100.20  132
 43  \w     38.00  67.00   0.50    0.51    --   62.00  78.00 174.13   58
 44  \w     20.00  46.00   0.50    0.51    --   50.00  90.00 110.39   52
 45  \w     24.00  73.00   0.50    0.51    --   50.00  82.00 152.33   98
 46  \w     20.00  45.00   0.50    0.51    --   50.00  90.00  45.22   50
 47  \w     24.00  53.00   0.50    0.51    --   50.00  82.00  -0.93   58
 48  \w     -2.00  34.00   0.50    0.51    --   30.00  95.00  55.06   72
 49  \w    -52.00 -26.00   0.50    0.51    --   18.00 159.00 140.96   52
 50  \w     94.00 125.00   0.50    1.77    --  110.00 -77.00   0.00   62
 51  \w     45.00  76.00   0.50    1.77    --  110.00 -99.00 -30.00   62
 52  \w     46.00  72.00   0.50    1.77    --  110.00 -77.00   0.00   52
 53  \w     46.00 100.00   0.50    1.77    --  110.00 -99.00  60.00  108
 54  \w     44.00 102.00   0.50    1.77    --  110.00 -99.00   0.00  116
 55  \w     48.00 108.00   0.50    1.77    --  110.00 -99.00 -90.00  120
 56  \w     99.00 124.00   0.50    1.77    --  110.00 -77.00-180.00   50
 57  \w     61.00 118.00   0.50    1.77    --  110.00-125.00-180.00  114
 58  \w     48.00 110.00   0.50    1.77    --  110.00 -99.00-180.00  124
 59  \w     48.00  92.00   0.50    1.77    --  110.00 -77.00-180.00   88
 60  \w    -78.00 -36.00   0.50    0.51    --  -49.62 -11.00 -10.65   84
 61  \w    -74.00 -48.00   0.50    1.77    --  -70.00 -72.00 -25.13   52
 62  \w    -61.00 -35.00   0.50    1.77    --  -62.00 -83.00  19.81   52
 63  \w    -70.00 -45.00   0.50    1.77    --  -70.00 -83.00  61.14   50
 64  \w    -72.00 -46.00   0.50    1.77    --  -70.00 -81.00  25.61   52
 65  \w    -71.00 -46.00   0.50    1.77    --  -70.00 -77.00  60.00   50
 66  \w    -72.00 -46.00   0.50    1.77    --  -70.00 -77.00   0.00   52
 67  \w    -73.00 -46.00   0.50    1.77    --  -70.00 -77.00 -60.00   54
 68  \w    -80.00 -46.00   0.50    1.77    --  -70.00 -77.00 -39.18   68
 69  \w    -75.00 -37.00   0.50    0.51    --  -49.62 -19.00-150.00   76
 70  \w    -70.00 -45.00   0.50    1.77    --  -70.00 -80.00-180.00   50
 71  \w    -96.00 -38.00   0.50    0.51    --  -49.62 -38.00 -30.00  116
 72  \w    -55.00   2.00   0.50    1.77    --  -70.00  57.00-120.00  114
 73  \w    -59.00  -1.00   0.50    1.77    --  -70.00  57.00-180.00  116
 74  \w    -87.00 -10.00   0.50    1.77    --  -70.00 125.00 -30.00  154
 75  \w   -120.00 -35.00   0.50    0.51    --  -49.62 178.00-150.00  170
 76  \w   -114.00 -89.00   0.50    0.51    --  -49.62 -19.00-150.00   50
 77  \w   -124.00 -84.00   0.50    0.51    --  -49.62 -11.00 -10.65   80
 78  \w    -82.00 -46.00   0.50    1.77    --  -70.00 -77.00  90.00   72
 79  \w    -71.00 -46.00   0.50    1.77    --  -70.00 -77.00 120.00   50
 80  \w    -72.00 -47.00   0.50    1.77    --  -70.00 -77.00 150.00   50
 81  \w   -135.00 -93.00   0.50    1.77    --  -70.00 -77.00 120.00   84
;
_diffrn_measurement_device       'four-circle diffractometer'
_diffrn_measurement_device_type  'XtaLAB Synergy, Dualflex, Pilatus 300K'
_diffrn_measurement_method       '\w scans'
_diffrn_orient_matrix_type       
'CrysAlisPro convention (1999,Acta A55,543-557)'
_diffrn_orient_matrix_UB_11      -0.1032489000
_diffrn_orient_matrix_UB_12      -0.0157616000
_diffrn_orient_matrix_UB_13      0.0053092000
_diffrn_orient_matrix_UB_21      -0.0366455000
_diffrn_orient_matrix_UB_22      -0.0457364000
_diffrn_orient_matrix_UB_23      -0.1022241000
_diffrn_orient_matrix_UB_31      0.0009235000
_diffrn_orient_matrix_UB_32      -0.0970646000
_diffrn_orient_matrix_UB_33      0.0002442000
_diffrn_oxdiff_digest_frames     
;
01254eb5ab2f78b942c43eebf3965d298d07092c01a
;
_diffrn_oxdiff_digest_hkl        
;
01f7b89fa52e359dc86ce7ee53dc9ed25d064e
;
_diffrn_radiation_monochromator  mirror
_diffrn_radiation_probe          x-ray
_diffrn_radiation_type           CuK\a
_diffrn_radiation_wavelength     1.54184
_diffrn_source                   'micro-focus sealed X-ray tube'
_diffrn_source_type              'PhotonJet (Cu) X-ray Source'
_reflns_Friedel_coverage         0.887
_reflns_Friedel_fraction_full    0.943
_reflns_Friedel_fraction_max     0.864
_reflns_number_gt                26166
_reflns_number_total             28018
_reflns_odcompleteness_completeness 99.99
_reflns_odcompleteness_iscentric 1
_reflns_odcompleteness_theta     66.97
_reflns_special_details          
;
 Reflections were merged by SHELXL according to the crystal
 class for the calculation of statistics and refinement.
 
 _reflns_Friedel_fraction is defined as the number of unique
 Friedel pairs measured divided by the number that would be
 possible theoretically, ignoring centric projections and
 systematic absences.
;
_reflns_threshold_expression     'I > 2\s(I)'
_computing_cell_refinement       'CrysAlisPro 1.171.40.42a (Rigaku OD, 2019)'
_computing_data_collection       'CrysAlisPro 1.171.40.42a (Rigaku OD, 2019)'
_computing_data_reduction        'CrysAlisPro 1.171.40.42a (Rigaku OD, 2019)'
_computing_molecular_graphics    'Olex2 (Dolomanov et al., 2009)'
_computing_publication_material  'Olex2 (Dolomanov et al., 2009)'
_computing_structure_refinement  'ShelXL (Sheldrick, 2015)'
_computing_structure_solution    'ShelXT (Sheldrick, 2015)'
_refine_diff_density_max         0.602
_refine_diff_density_min         -0.476
_refine_diff_density_rms         0.057
_refine_ls_abs_structure_details 
;
 Flack x determined using 11271 quotients [(I+)-(I-)]/[(I+)+(I-)]
 (Parsons, Flack and Wagner, Acta Cryst. B69 (2013) 249-259).
;
_refine_ls_abs_structure_Flack   -0.003(3)
_refine_ls_extinction_coef       .
_refine_ls_extinction_method     none
_refine_ls_goodness_of_fit_ref   1.035
_refine_ls_hydrogen_treatment    mixed
_refine_ls_matrix_type           full
_refine_ls_number_parameters     1745
_refine_ls_number_reflns         28018
_refine_ls_number_restraints     576
_refine_ls_R_factor_all          0.0533
_refine_ls_R_factor_gt           0.0502
_refine_ls_restrained_S_all      1.031
_refine_ls_shift/su_max          0.001
_refine_ls_shift/su_mean         0.000
_refine_ls_structure_factor_coef Fsqd
_refine_ls_weighting_details     
'w=1/[\s^2^(Fo^2^)+(0.1017P)^2^+0.6319P] where P=(Fo^2^+2Fc^2^)/3'
_refine_ls_weighting_scheme      calc
_refine_ls_wR_factor_gt          0.1423
_refine_ls_wR_factor_ref         0.1453
_refine_special_details          
'Multiple disordered sites (phenyl group and MeOH). Except in two uncoordinated MeOH, Proton positions were identified in difference density.'
_olex2_refinement_description    
;
1. Fixed Uiso
 At 1.2 times of:
  All C(H) groups, All C(H,H) groups, All C(H,H,H,H) groups
 At 1.5 times of:
  All C(H,H,H) groups, All C(H,H,H,H,H) groups, All O(H) groups, All O(H,H)
  groups
2. Restrained distances
 O2-C1 = O2A-C1A
 -1.45 with sigma of 0.02
 O11-C14 = O11A-C14A
 1.45 with sigma of 0.02
 O11A-H11A = O11-H11
 0.853 with sigma of 0.001
 H11A-C14A
 1.95 with sigma of 0.01
 O10-H10
 0.85 with sigma of 0.01
 H1B-H1A
 1.388 with sigma of 0.001
 O1-H1B = O1-H1A
 0.85 with sigma of 0.001
 N1C_$1-H4F = N1C_$1-H4E
 2 with sigma of 0.02
 O2A-H2A
 0.85 with sigma of 0.01
 O29-H2A
 2 with sigma of 0.02
 O2-H2
 0.85 with sigma of 0.01
 O20-C46 = O20A-C46A
 -1.45 with sigma of 0.02
 O20A-H20C
 0.85 with sigma of 0.01
 O20-H20
 0.85 with sigma of 0.01
 O7-H7
 0.85 with sigma of 0.01
 H7-C6
 -1.9 with sigma of 0.02
 H14D-O29
 2.6 with sigma of 0.02
 H14E-O30
 2.54 with sigma of 0.02
 O2E-C2E = O2F-C2F
 1.44 with sigma of 0.01
 H2E-C2E
 -1.9 with sigma of 0.02
 H2E-C04C
 -3.5 with sigma of 0.02
 H04C-H2FA
 -2.4 with sigma of 0.02
 H2FB-C04C
 -3.2 with sigma of 0.02
 H2FA-C04C
 -3.2 with sigma of 0.02
 H2FC-C04C
 -3.2 with sigma of 0.02
 C13-H10
 1.882307 with sigma of 0.02
 C1A-H2A
 1.859576 with sigma of 0.02
 C1-H2
 1.910181 with sigma of 0.02
 C46A-H20C
 1.928642 with sigma of 0.02
 C46-H20
 1.857403 with sigma of 0.02
 K3-H20C
 3.178123 with sigma of 0.02
 K3-H20
 3.337475 with sigma of 0.02
 K2-H10
 3.223623 with sigma of 0.02
 K2-H2A
 3.594013 with sigma of 0.02
 K2-H2
 3.47189 with sigma of 0.02
 N1D-C1D \\sim N1B-C1B \\sim N1C-C1C
 with sigma of 0.02
 S1D-C1D \\sim S1B-C1B \\sim S1C-C1C
 with sigma of 0.02
 C92-C100 \\sim C92-C101 \\sim C92A-C93A \\sim C92A-C97A \\sim C104-C100 \\sim
C105-C101 \\sim C93A-
 C94A \\sim C97A-C96A \\sim C108-C104 \\sim C108-C105 \\sim C94A-C95A \\sim
C96A-C95A
 with sigma of 0.02
 C92A-C79 \\sim C92-C79
 with sigma of 0.02
 O2-C1 \\sim O2A-C1A
 with sigma of 0.02
 O11A-C14A \\sim O11-C14
 with sigma of 0.02
 C4F-O4F \\sim C4E-O4E
 with sigma of 0.02
 O20A-C46A \\sim O20-C46
 with sigma of 0.02
 K3-O11 \\sim K3-O11A
 with sigma of 0.02
 O2E-C2E \\sim O2F-C2F
 with sigma of 0.02
3. Restrained planarity
 C92, C100, C101, C104, C105, C108
 with sigma of 0.1
 C92A, C93A, C94A, C95A, C96A, C97A
 with sigma of 0.1
4. Uiso/Uaniso restraints and constraints
C92 \\sim C100 \\sim C101 \\sim H101 \\sim C104 \\sim C105 \\sim C108 \\sim
C92A \\sim C93A \\sim C95A \\sim C96A \\sim C97A \\sim C94A: within 2A with
sigma of 0.04 and sigma for terminal atoms of 0.08
O2E \\sim C2E \\sim C2F \\sim O2F: within 2A with sigma of 0.04 and sigma for
terminal atoms of 0.08
Uanis(O2F) \\sim Ueq, Uanis(C2F) \\sim Ueq, Uanis(O2E) \\sim Ueq, Uanis(C2E)
\\sim Ueq: with sigma of 0.005 and sigma for terminal atoms of 0.01
Uanis(C14) = Uanis(C14A)
Uanis(C1) = Uanis(C1A)
Uanis(C46) = Uanis(C46A)
Uanis(O11) = Uanis(O11A)
5. Rigid body (RIGU) restrains
 S1B, N1B, C1B
 with sigma for 1-2 distances of 0.004 and sigma for 1-3 distances of 0.004
 S1C, N1C, C1C
 with sigma for 1-2 distances of 0.004 and sigma for 1-3 distances of 0.004
 S1D, N1D, C1D
 with sigma for 1-2 distances of 0.004 and sigma for 1-3 distances of 0.004
 C79, C92, C100, C101, C104, C105, C108, C92A, C93A, C94A, C95A, C96A, C97A, C66
 with sigma for 1-2 distances of 0.004 and sigma for 1-3 distances of 0.004
 O4F, C4F, C4E, O4E
 with sigma for 1-2 distances of 0.004 and sigma for 1-3 distances of 0.004
 K3, O20, C46, O20A, C46A
 with sigma for 1-2 distances of 0.004 and sigma for 1-3 distances of 0.004
 K2, O11A, O11, C14, C14A, K3
 with sigma for 1-2 distances of 0.004 and sigma for 1-3 distances of 0.004
 K1, K2, C1A, O2A, O2, C1
 with sigma for 1-2 distances of 0.004 and sigma for 1-3 distances of 0.004
 O2E, C2E, O2F, C2F
 with sigma for 1-2 distances of 0.004 and sigma for 1-3 distances of 0.004
6. Others
 Sof(O4F)=Sof(H4F)=Sof(C4F)=Sof(H4FA)=Sof(H4FB)=Sof(H4FC)=Sof(O20A)=Sof(H20C)=
 Sof(C46A)=Sof(H46D)=Sof(H46E)=Sof(H46F)=1-FVAR(1)
 Sof(O20)=Sof(H20)=Sof(C46)=Sof(H46A)=Sof(H46B)=Sof(H46C)=Sof(C4E)=Sof(H4EA)=
 Sof(H4EB)=Sof(H4EC)=Sof(O4E)=Sof(H4E)=FVAR(1)
 Sof(H79C)=Sof(H79D)=Sof(O2F)=Sof(H2F)=Sof(C2F)=Sof(H2FA)=Sof(H2FB)=Sof(H2FC)=
 Sof(C92A)=Sof(C93A)=Sof(H93D)=Sof(C94A)=Sof(H94D)=Sof(C95A)=Sof(H95A)=
 Sof(C96A)=Sof(H96D)=Sof(C97A)=Sof(H97D)=1-FVAR(2)
 Sof(H79A)=Sof(H79B)=Sof(C92)=Sof(C100)=Sof(H100)=Sof(C101)=Sof(H101)=
 Sof(C104)=Sof(H104)=Sof(C105)=Sof(H105)=Sof(C108)=Sof(H108)=Sof(O2E)=Sof(H2E)=
 Sof(C2E)=Sof(H2EA)=Sof(H2EB)=Sof(H2EC)=FVAR(2)
 Sof(O11A)=Sof(C14A)=Sof(H14D)=Sof(H14E)=Sof(H14F)=Sof(O2A)=Sof(H2A)=Sof(C1A)=
 Sof(H1AA)=Sof(H1AB)=Sof(H1AC)=Sof(H11A)=1-FVAR(3)
 Sof(O11)=Sof(O2)=Sof(H2)=Sof(C14)=Sof(H14A)=Sof(H14B)=Sof(H14C)=Sof(C1)=
 Sof(H1C)=Sof(H1D)=Sof(H1E)=Sof(H11)=FVAR(3)
7.a Ternary CH refined with riding coordinates:
 C23(H23), C21(H21), C39(H39), C7(H7A), C8(H8), C9(H9), C10(H10A), C58(H58),
 C59(H59), C60(H60), C65(H65), C15(H15), C17(H17), C19(H19), C27(H27), C66(H66),
  C68(H68), C70(H70), C31(H31), C35(H35), C38(H38), C82(H82), C86(H86), C89(H89)
7.b Secondary CH2 refined with riding coordinates:
 C57(H57A,H57B), C16(H16A,H16B), C18(H18A,H18B), C20(H20A,H20B), C22(H22A,
 H22B), C67(H67A,H67B), C69(H69A,H69B), C71(H71A,H71B), C25(H25A,H25B),
 C33(H33A,H33B), C79(H79A,H79B), C79(H79C,H79D), C83(H83A,H83B)
7.c Aromatic/amide H refined with riding coordinates:
 C61(H61), C62(H62), C63(H63), C64(H64), C100(H100), C101(H101), C102(H102),
 C103(H103), C72(H72), C73(H73), C74(H74), C75(H75), C104(H104), C105(H105),
 C106(H106), C107(H107), C90(H90), C91(H91), C108(H108), C109(H109), C93A(H93D),
  C94A(H94D), C95A(H95A), C96A(H96D), C97A(H97D)
7.d Idealised Me refined as rotating group:
 C13(H13A,H13B,H13C), C14(H14A,H14B,H14C), C1(H1C,H1D,H1E), C40(H40A,H40B,
 H40C), C41(H41A,H41B,H41C), C6(H6A,H6B,H6C), C26(H26A,H26B,H26C), C36(H36A,
 H36B,H36C), C46(H46A,H46B,H46C), C76(H76A,H76B,H76C), C77(H77A,H77B,H77C),
 C29(H29A,H29B,H29C), C30(H30A,H30B,H30C), C34(H34A,H34B,H34C), C37(H37A,H37B,
 H37C), C48(H48A,H48B,H48C), C49(H49A,H49B,H49C), C81(H81A,H81B,H81C), C85(H85A,
 H85B,H85C), C87(H87A,H87B,H87C), C88(H88A,H88B,H88C), C50(H50A,H50B,H50C),
 C51(H51A,H51B,H51C), C53(H53A,H53B,H53C), C54(H54A,H54B,H54C), C55(H55A,H55B,
 H55C), C56(H56A,H56B,H56C), C93(H93A,H93B,H93C), C94(H94A,H94B,H94C), C96(H96A,
 H96B,H96C), C97(H97A,H97B,H97C), C98(H98A,H98B,H98C), C99(H99A,H99B,H99C),
 C2F(H2FA,H2FB,H2FC), C04C(H04A,H04B,H04C), C3E(H3EA,H3EB,H3EC), C4F(H4FA,H4FB,
 H4FC), C1E(H1EB,H1EC,H1ED), C5E(H5EA,H5EB,H5EC), C46A(H46D,H46E,H46F),
 C14A(H14D,H14E,H14F), C1A(H1AA,H1AB,H1AC), C4E(H4EA,H4EB,H4EC), C2E(H2EA,H2EB,
 H2EC)
7.e Idealised tetrahedral OH refined as rotating group:
 O2F(H2F), O01H(H01H), O3E(H3E), O4F(H4F), O1E(H1EA), O5E(H5E), O4E(H4E),
 O2E(H2E)
;
_atom_sites_solution_hydrogens   mixed
_atom_sites_solution_primary     dual
_atom_sites_solution_secondary   ?
loop_
_atom_site_label
_atom_site_type_symbol
_atom_site_fract_x
_atom_site_fract_y
_atom_site_fract_z
_atom_site_U_iso_or_equiv
_atom_site_adp_type
_atom_site_occupancy
_atom_site_site_symmetry_order
_atom_site_calc_flag
_atom_site_refinement_flags_posn
_atom_site_refinement_flags_adp
_atom_site_refinement_flags_occupancy
_atom_site_disorder_assembly
_atom_site_disorder_group
K1 K 0.28175(6) 0.24199(7) 0.33286(6) 0.0435(2) Uani 1 1 d . U . . .
K2 K 0.43677(5) 0.52406(5) 0.41821(5) 0.03236(16) Uani 1 1 d D U . . .
K3 K 0.65031(6) 0.83048(7) 0.60986(5) 0.04102(19) Uani 1 1 d D U . . .
O8 O 0.35678(19) 0.66517(19) 0.45083(18) 0.0353(5) Uani 1 1 d . . . . .
O1 O 0.2644(2) 0.4065(2) 0.30922(19) 0.0470(7) Uani 1 1 d D . . . .
H1A H 0.221(2) 0.433(3) 0.323(2) 0.071 Uiso 1 1 d DR . . . .
H1B H 0.260(3) 0.391(4) 0.2544(9) 0.071 Uiso 1 1 d DR . . . .
O9 O 0.5335(2) 0.3979(2) 0.37128(18) 0.0402(6) Uani 1 1 d . . . . .
O10 O 0.49208(19) 0.5609(2) 0.28502(19) 0.0374(6) Uani 1 1 d D . . . .
H10 H 0.546(2) 0.601(3) 0.3005(18) 0.056 Uiso 1 1 d DR . . . .
O11 O 0.5818(2) 0.6389(3) 0.5671(2) 0.0431(8) Uani 0.833(5) 1 d D U P A 1
O2 O 0.3465(3) 0.4399(5) 0.5086(4) 0.0789(19) Uani 0.833(5) 1 d D U P A 1
H2 H 0.360(4) 0.418(6) 0.548(5) 0.118 Uiso 0.833(5) 1 d DR . P A 1
O3 O 0.33879(19) 0.2223(2) 0.17933(18) 0.0374(6) Uani 1 1 d . . . . .
O4 O 0.09924(18) 0.1876(2) 0.21860(18) 0.0371(6) Uani 1 1 d . . . . .
O5 O 0.2139(2) 0.2136(2) 0.46965(18) 0.0381(6) Uani 1 1 d . . . . .
O6 O 0.4540(2) 0.2442(2) 0.43027(18) 0.0394(6) Uani 1 1 d . . . . .
O7 O 0.2868(3) 0.0520(3) 0.2685(2) 0.0565(8) Uani 1 1 d D . . . .
H7 H 0.3404(19) 0.041(5) 0.286(5) 0.085 Uiso 1 1 d DR . . . .
O16 O 0.57171(17) 0.8323(2) 0.44829(17) 0.0344(5) Uani 1 1 d . . . . .
O17 O 0.46504(18) 0.81612(19) 0.64392(17) 0.0341(5) Uani 1 1 d . . . . .
O18 O 0.73789(19) 0.8068(2) 0.75911(18) 0.0380(6) Uani 1 1 d . . . . .
O19 O 0.83032(18) 0.8294(2) 0.57898(18) 0.0365(6) Uani 1 1 d . . . . .
O21 O 0.30763(17) 0.7486(2) 0.60061(16) 0.0321(5) Uani 1 1 d . . . . .
O15 O 0.60866(18) 0.3245(2) 0.48434(17) 0.0362(6) Uani 1 1 d . . . . .
O12 O 0.35377(18) 0.26753(19) 0.06995(17) 0.0331(5) Uani 1 1 d . . . . .
O13 O -0.04612(19) 0.2108(2) 0.20364(18) 0.0385(6) Uani 1 1 d . . . . .
O14 O 0.20667(19) 0.2544(2) 0.60995(17) 0.0367(6) Uani 1 1 d . . . . .
O25 O 0.54835(16) 0.77489(18) 0.30060(16) 0.0300(5) Uani 1 1 d . . . . .
O26 O 0.72325(17) 0.7443(2) 0.85737(16) 0.0325(5) Uani 1 1 d . . . . .
O27 O 0.96797(18) 0.7922(2) 0.57389(17) 0.0370(6) Uani 1 1 d . . . . .
O22 O 0.22427(19) 0.34991(19) 0.12867(18) 0.0367(6) Uani 1 1 d . . . . .
O23 O 0.0238(3) 0.3157(2) 0.3810(2) 0.0516(8) Uani 1 1 d . . . . .
O24 O 0.37707(19) 0.37904(19) 0.64406(18) 0.0368(6) Uani 1 1 d . . . . .
O28 O 0.67325(17) 0.68291(19) 0.34396(19) 0.0360(6) Uani 1 1 d . . . . .
O29 O 0.55592(19) 0.6573(2) 0.73383(18) 0.0382(6) Uani 1 1 d D . . . .
O30 O 0.8938(2) 0.6743(2) 0.63792(18) 0.0437(7) Uani 1 1 d D . . . .
N5 N 0.3773(2) 0.7966(2) 0.42506(19) 0.0283(6) Uani 1 1 d . . . . .
N1 N 0.5320(2) 0.2731(2) 0.2497(2) 0.0318(6) Uani 1 1 d . . . . .
N2 N 0.1060(2) 0.2134(2) 0.06542(19) 0.0306(6) Uani 1 1 d . . . . .
N3 N 0.0201(2) 0.1900(2) 0.4135(2) 0.0378(7) Uani 1 1 d . . . . .
N4 N 0.4446(2) 0.2589(2) 0.5952(2) 0.0317(6) Uani 1 1 d . . . . .
N6 N 0.48614(19) 0.7729(2) 0.79053(18) 0.0270(6) Uani 1 1 d . . . . .
N7 N 0.9191(2) 0.7867(2) 0.7750(2) 0.0344(7) Uani 1 1 d . . . . .
N8 N 0.7968(2) 0.8145(2) 0.4073(2) 0.0328(6) Uani 1 1 d . . . . .
C11 C 0.3489(2) 0.7443(3) 0.4679(2) 0.0293(7) Uani 1 1 d . . . . .
C12 C 0.5547(3) 0.3248(3) 0.3382(2) 0.0324(7) Uani 1 1 d . . . . .
C13 C 0.4480(3) 0.5328(3) 0.1934(3) 0.0399(8) Uani 1 1 d D . . . .
H13A H 0.488226 0.503305 0.158579 0.060 Uiso 1 1 calc GR . . . .
H13B H 0.439430 0.588138 0.182605 0.060 Uiso 1 1 calc GR . . . .
H13C H 0.385892 0.487688 0.175601 0.060 Uiso 1 1 calc GR . . . .
C14 C 0.6617(8) 0.5992(12) 0.5542(10) 0.066(2) Uani 0.833(5) 1 d D U P A 1
H14A H 0.656268 0.545317 0.570383 0.099 Uiso 0.833(5) 1 calc GR . P A 1
H14B H 0.721388 0.647146 0.591850 0.099 Uiso 0.833(5) 1 calc GR . P A 1
H14C H 0.661177 0.578380 0.491762 0.099 Uiso 0.833(5) 1 calc GR . P A 1
C1 C 0.2622(4) 0.4723(4) 0.5149(3) 0.0437(11) Uani 0.833(5) 1 d D U P A 1
H1C H 0.267173 0.528033 0.501684 0.066 Uiso 0.833(5) 1 calc GR . P A 1
H1D H 0.256079 0.488333 0.575121 0.066 Uiso 0.833(5) 1 calc GR . P A 1
H1E H 0.206054 0.422286 0.472076 0.066 Uiso 0.833(5) 1 calc GR . P A 1
C23 C 0.2954(3) 0.7857(3) 0.5339(2) 0.0331(7) Uani 1 1 d . . . . .
H23 H 0.317362 0.856064 0.561462 0.040 Uiso 1 1 calc R . . . .
C21 C 0.6174(3) 0.2901(3) 0.3953(3) 0.0403(9) Uani 1 1 d . . . . .
H21 H 0.600460 0.219732 0.368227 0.048 Uiso 1 1 calc R . . . .
O20 O 0.6666(6) 1.0059(4) 0.6085(4) 0.067(2) Uani 0.605(12) 1 d D U P A 1
H20 H 0.676(10) 1.021(3) 0.567(4) 0.101 Uiso 0.605(12) 1 d DR . P A 1
C39 C 0.4115(2) 0.7531(3) 0.3489(2) 0.0290(7) Uani 1 1 d . . . . .
H39 H 0.398884 0.684514 0.335780 0.035 Uiso 1 1 calc R . . . .
C40 C 0.3826(3) 0.8976(3) 0.4553(3) 0.0396(8) Uani 1 1 d . . . . .
H40A H 0.318522 0.905997 0.451440 0.059 Uiso 1 1 calc GR . . . .
H40B H 0.410362 0.922447 0.417484 0.059 Uiso 1 1 calc GR . . . .
H40C H 0.422446 0.931386 0.516969 0.059 Uiso 1 1 calc GR . . . .
C41 C 0.1894(3) 0.7509(4) 0.4850(3) 0.0474(11) Uani 1 1 d . . . . .
H41A H 0.169669 0.681953 0.458988 0.071 Uiso 1 1 calc GR . . . .
H41B H 0.177168 0.773137 0.437643 0.071 Uiso 1 1 calc GR . . . .
H41C H 0.153395 0.775329 0.526817 0.071 Uiso 1 1 calc GR . . . .
C2 C 0.3867(3) 0.2621(3) 0.1469(2) 0.0306(7) Uani 1 1 d . . . . .
C3 C 0.0375(3) 0.2140(3) 0.1846(2) 0.0323(7) Uani 1 1 d . . . . .
C4 C 0.1717(3) 0.2366(3) 0.5248(2) 0.0348(8) Uani 1 1 d . . . . .
C5 C 0.5231(3) 0.2901(3) 0.4917(2) 0.0323(7) Uani 1 1 d . . . . .
C6 C 0.2202(5) 0.0051(5) 0.2989(4) 0.0692(15) Uani 1 1 d D . . . .
H6A H 0.155470 -0.001397 0.266007 0.104 Uiso 1 1 calc GR . . . .
H6B H 0.230307 0.041740 0.362460 0.104 Uiso 1 1 calc GR . . . .
H6C H 0.228859 -0.057480 0.289313 0.104 Uiso 1 1 calc GR . . . .
C7 C 0.4918(2) 0.3125(3) 0.1892(2) 0.0302(7) Uani 1 1 d . . . . .
H7A H 0.496286 0.379473 0.226456 0.036 Uiso 1 1 calc R . . . .
C26 C 0.5395(3) 0.1769(3) 0.2103(3) 0.0408(8) Uani 1 1 d . . . . .
H26A H 0.606722 0.177579 0.219332 0.061 Uiso 1 1 calc GR . . . .
H26B H 0.506891 0.148800 0.146455 0.061 Uiso 1 1 calc GR . . . .
H26C H 0.510011 0.139765 0.238488 0.061 Uiso 1 1 calc GR . . . .
C36 C 0.7210(4) 0.3304(5) 0.4048(3) 0.0601(14) Uani 1 1 d . . . . .
H36A H 0.737955 0.399184 0.435349 0.090 Uiso 1 1 calc GR . . . .
H36B H 0.731006 0.312479 0.345719 0.090 Uiso 1 1 calc GR . . . .
H36C H 0.761127 0.305588 0.439317 0.090 Uiso 1 1 calc GR . . . .
C42 C 0.5187(2) 0.7925(2) 0.3739(2) 0.0276(6) Uani 1 1 d . . . . .
C43 C 0.3962(2) 0.7686(3) 0.6509(2) 0.0284(7) Uani 1 1 d . . . . .
C44 C 0.7647(2) 0.7644(3) 0.8009(2) 0.0315(7) Uani 1 1 d . . . . .
C45 C 0.8831(2) 0.7994(3) 0.5374(2) 0.0325(7) Uani 1 1 d . . . . .
C46 C 0.6712(11) 1.0926(10) 0.6801(12) 0.072(3) Uani 0.605(12) 1 d D U P A 1
H46A H 0.717890 1.144468 0.679933 0.108 Uiso 0.605(12) 1 calc GR . P A 1
H46B H 0.690317 1.087290 0.736823 0.108 Uiso 0.605(12) 1 calc GR . P A 1
H46C H 0.608579 1.104928 0.672188 0.108 Uiso 0.605(12) 1 calc GR . P A 1
C57 C 0.3583(3) 0.7607(3) 0.2654(2) 0.0372(8) Uani 1 1 d . . . . .
H57A H 0.382481 0.727374 0.215515 0.045 Uiso 1 1 calc R . . . .
H57B H 0.372048 0.827808 0.275440 0.045 Uiso 1 1 calc R . . . .
C8 C 0.0445(2) 0.2559(3) 0.1165(2) 0.0318(7) Uani 1 1 d . . . . .
H8 H 0.077724 0.324452 0.150619 0.038 Uiso 1 1 calc R . . . .
C9 C 0.0721(3) 0.2497(3) 0.5074(3) 0.0407(9) Uani 1 1 d . . . . .
H9 H 0.078461 0.316746 0.516509 0.049 Uiso 1 1 calc R . . . .
C10 C 0.5251(2) 0.3201(3) 0.5892(2) 0.0315(7) Uani 1 1 d . . . . .
H10A H 0.516408 0.385025 0.610782 0.038 Uiso 1 1 calc R . . . .
C16 C 0.5496(3) 0.3141(3) 0.1233(3) 0.0342(7) Uani 1 1 d . . . . .
H16A H 0.526177 0.350436 0.090619 0.041 Uiso 1 1 calc R . . . .
H16B H 0.538787 0.248843 0.079452 0.041 Uiso 1 1 calc R . . . .
C58 C 0.3990(2) 0.7234(3) 0.7169(2) 0.0280(7) Uani 1 1 d . . . . .
H58 H 0.401402 0.657077 0.685812 0.034 Uiso 1 1 calc R . . . .
C59 C 0.8508(2) 0.7242(3) 0.7958(2) 0.0330(7) Uani 1 1 d . . . . .
H59 H 0.828806 0.661249 0.744197 0.040 Uiso 1 1 calc R . . . .
C60 C 0.8611(2) 0.7654(3) 0.4363(2) 0.0318(7) Uani 1 1 d . . . . .
H60 H 0.825952 0.697174 0.409386 0.038 Uiso 1 1 calc R . . . .
C65 C 0.2504(3) 0.7195(4) 0.2392(3) 0.0506(12) Uani 1 1 d . . . . .
H65 H 0.226315 0.757252 0.288139 0.061 Uiso 1 1 calc R . . . .
C15 C 0.2545(3) 0.2173(3) 0.0240(2) 0.0323(7) Uani 1 1 d . . . . .
H15 H 0.243659 0.151276 0.019127 0.039 Uiso 1 1 calc R . . . .
C17 C -0.0607(3) 0.1646(3) 0.2622(3) 0.0381(8) Uani 1 1 d . . . . .
H17 H -0.043599 0.103469 0.242194 0.046 Uiso 1 1 calc R . . . .
C18 C -0.0512(3) 0.2487(3) 0.0576(3) 0.0398(9) Uani 1 1 d . . . . .
H18A H -0.086497 0.181387 0.023858 0.048 Uiso 1 1 calc R . . . .
H18B H -0.088860 0.279482 0.095901 0.048 Uiso 1 1 calc R . . . .
C19 C 0.2946(3) 0.2301(3) 0.6336(2) 0.0338(7) Uani 1 1 d . . . . .
H19 H 0.288285 0.163153 0.594561 0.041 Uiso 1 1 calc R . . . .
C20 C 0.0176(3) 0.2306(4) 0.5710(3) 0.0535(12) Uani 1 1 d . . . . .
H20A H 0.007982 0.163563 0.560748 0.064 Uiso 1 1 calc R . . . .
H20B H 0.057558 0.269004 0.632965 0.064 Uiso 1 1 calc R . . . .
C22 C 0.6207(3) 0.3246(3) 0.6496(3) 0.0372(8) Uani 1 1 d . . . . .
H22A H 0.621319 0.260373 0.644265 0.045 Uiso 1 1 calc R . . . .
H22B H 0.673576 0.347965 0.628781 0.045 Uiso 1 1 calc R . . . .
C27 C 0.6573(3) 0.3577(3) 0.1687(3) 0.0386(8) Uani 1 1 d . . . . .
H27 H 0.680605 0.318247 0.198598 0.046 Uiso 1 1 calc R . . . .
C66 C 0.6474(2) 0.8149(3) 0.3149(2) 0.0325(7) Uani 1 1 d . U . . .
H66 H 0.666349 0.884257 0.351880 0.039 Uiso 1 1 calc R . . . .
C67 C 0.3091(3) 0.7201(3) 0.7487(3) 0.0324(7) Uani 1 1 d . . . . .
H67A H 0.303784 0.785177 0.776518 0.039 Uiso 1 1 calc R . . . .
H67B H 0.252878 0.684406 0.696340 0.039 Uiso 1 1 calc R . . . .
C68 C 0.6464(2) 0.7852(3) 0.8740(2) 0.0312(7) Uani 1 1 d . . . . .
H68 H 0.665562 0.852810 0.883894 0.037 Uiso 1 1 calc R . . . .
C69 C 0.8929(3) 0.7095(3) 0.8780(2) 0.0368(8) Uani 1 1 d . . . . .
H69A H 0.842768 0.666539 0.886669 0.044 Uiso 1 1 calc R . . . .
H69B H 0.912041 0.770719 0.930166 0.044 Uiso 1 1 calc R . . . .
C70 C 0.9941(3) 0.8252(3) 0.6701(2) 0.0370(8) Uani 1 1 d . . . . .
H70 H 0.985265 0.889517 0.698139 0.044 Uiso 1 1 calc R . . . .
C71 C 0.9502(2) 0.7736(3) 0.4031(3) 0.0391(9) Uani 1 1 d . . . . .
H71A H 0.993395 0.837704 0.438621 0.047 Uiso 1 1 calc R . . . .
H71B H 0.984106 0.728403 0.413579 0.047 Uiso 1 1 calc R . . . .
C76 C 0.2216(4) 0.6176(5) 0.2259(4) 0.0684(16) Uani 1 1 d . . . . .
H76A H 0.249961 0.580168 0.182473 0.103 Uiso 1 1 calc GR . . . .
H76B H 0.152143 0.593548 0.203904 0.103 Uiso 1 1 calc GR . . . .
H76C H 0.244008 0.613076 0.282556 0.103 Uiso 1 1 calc GR . . . .
C77 C 0.2059(4) 0.7316(7) 0.1559(3) 0.083(2) Uani 1 1 d . . . . .
H77A H 0.227650 0.797668 0.165656 0.125 Uiso 1 1 calc GR . . . .
H77B H 0.136487 0.713174 0.142466 0.125 Uiso 1 1 calc GR . . . .
H77C H 0.225007 0.691833 0.105892 0.125 Uiso 1 1 calc GR . . . .
C24 C 0.1930(3) 0.2658(3) 0.0775(2) 0.0310(7) Uani 1 1 d . . . . .
C25 C 0.2358(3) 0.2154(3) -0.0698(2) 0.0385(8) Uani 1 1 d . . . . .
H25A H 0.290205 0.200989 -0.092544 0.046 Uiso 1 1 calc R . . . .
H25B H 0.178636 0.163213 -0.109023 0.046 Uiso 1 1 calc R . . . .
C28 C -0.0001(3) 0.2301(3) 0.3575(3) 0.0356(8) Uani 1 1 d . . . . .
C29 C -0.1658(3) 0.1480(4) 0.2559(3) 0.0541(12) Uani 1 1 d . . . . .
H29A H -0.182583 0.207826 0.270505 0.081 Uiso 1 1 calc GR . . . .
H29B H -0.179361 0.121336 0.297864 0.081 Uiso 1 1 calc GR . . . .
H29C H -0.203223 0.103942 0.195380 0.081 Uiso 1 1 calc GR . . . .
C30 C 0.0718(3) 0.1117(3) 0.0102(3) 0.0391(8) Uani 1 1 d . . . . .
H30A H 0.113829 0.079611 0.033254 0.059 Uiso 1 1 calc GR . . . .
H30B H 0.071655 0.099718 -0.051127 0.059 Uiso 1 1 calc GR . . . .
H30C H 0.007066 0.088026 0.011633 0.059 Uiso 1 1 calc GR . . . .
C31 C -0.0426(3) 0.2936(4) -0.0079(3) 0.0502(11) Uani 1 1 d . . . . .
H31 H -0.002968 0.262790 -0.044749 0.060 Uiso 1 1 calc R . . . .
C32 C 0.3759(3) 0.2957(3) 0.6236(2) 0.0317(7) Uani 1 1 d . . . . .
C33 C 0.3071(3) 0.2421(3) 0.7304(3) 0.0420(9) Uani 1 1 d . . . . .
H33A H 0.327084 0.310128 0.769661 0.050 Uiso 1 1 calc R . . . .
H33B H 0.244918 0.214801 0.736069 0.050 Uiso 1 1 calc R . . . .
C34 C -0.0028(4) 0.0877(4) 0.3878(4) 0.0605(14) Uani 1 1 d . . . . .
H34A H 0.046264 0.073164 0.424946 0.091 Uiso 1 1 calc GR . . . .
H34B H -0.005343 0.055437 0.325269 0.091 Uiso 1 1 calc GR . . . .
H34C H -0.064689 0.066266 0.396161 0.091 Uiso 1 1 calc GR . . . .
C35 C -0.0786(4) 0.2520(5) 0.5610(3) 0.0658(16) Uani 1 1 d . . . . .
H35 H -0.117190 0.216396 0.497440 0.079 Uiso 1 1 calc R . . . .
C37 C 0.4382(3) 0.1583(3) 0.5619(3) 0.0403(8) Uani 1 1 d . . . . .
H37A H 0.490603 0.146284 0.536116 0.060 Uiso 1 1 calc GR . . . .
H37B H 0.377416 0.122800 0.516240 0.060 Uiso 1 1 calc GR . . . .
H37C H 0.442395 0.138508 0.610952 0.060 Uiso 1 1 calc GR . . . .
C38 C 0.6370(3) 0.3889(3) 0.7473(3) 0.0405(9) Uani 1 1 d . . . . .
H38 H 0.577877 0.373690 0.764717 0.049 Uiso 1 1 calc R . . . .
C48 C 0.7095(3) 0.3560(4) 0.0992(3) 0.0499(10) Uani 1 1 d . . . . .
H48A H 0.692572 0.291772 0.053220 0.075 Uiso 1 1 calc GR . . . .
H48B H 0.778252 0.377169 0.127601 0.075 Uiso 1 1 calc GR . . . .
H48C H 0.691189 0.398089 0.072108 0.075 Uiso 1 1 calc GR . . . .
C49 C 0.6805(3) 0.4578(4) 0.2388(4) 0.0533(11) Uani 1 1 d . . . . .
H49A H 0.659808 0.498227 0.210600 0.080 Uiso 1 1 calc GR . . . .
H49B H 0.749309 0.481426 0.267137 0.080 Uiso 1 1 calc GR . . . .
H49C H 0.647475 0.458349 0.283695 0.080 Uiso 1 1 calc GR . . . .
C78 C 0.7064(2) 0.7657(3) 0.3587(2) 0.0305(7) Uani 1 1 d . . . . .
C79 C 0.6587(3) 0.7934(3) 0.2208(3) 0.0389(8) Uani 1 1 d D U . . .
H79A H 0.722076 0.830312 0.225757 0.047 Uiso 0.565(11) 1 calc R . P B 1
H79B H 0.654996 0.725766 0.190785 0.047 Uiso 0.565(11) 1 calc R . P B 1
H79C H 0.726048 0.819729 0.226017 0.047 Uiso 0.435(11) 1 calc R . P B 2
H79D H 0.642555 0.724306 0.186947 0.047 Uiso 0.435(11) 1 calc R . P B 2
C80 C 0.5587(2) 0.7328(3) 0.7926(2) 0.0290(7) Uani 1 1 d . . . . .
C81 C 0.4928(3) 0.8694(3) 0.8504(3) 0.0366(8) Uani 1 1 d . . . . .
H81A H 0.456196 0.898090 0.817506 0.055 Uiso 1 1 calc GR . . . .
H81B H 0.559568 0.906360 0.874369 0.055 Uiso 1 1 calc GR . . . .
H81C H 0.467125 0.868245 0.899352 0.055 Uiso 1 1 calc GR . . . .
C82 C 0.3071(3) 0.6754(3) 0.8150(3) 0.0356(8) Uani 1 1 d . . . . .
H82 H 0.367724 0.706467 0.864342 0.043 Uiso 1 1 calc R . . . .
C83 C 0.6327(3) 0.7797(3) 0.9596(2) 0.0355(8) Uani 1 1 d . . . . .
H83A H 0.688779 0.823407 1.009358 0.043 Uiso 1 1 calc R . . . .
H83B H 0.576528 0.802185 0.970687 0.043 Uiso 1 1 calc R . . . .
C84 C 0.9305(3) 0.7550(3) 0.6927(2) 0.0354(8) Uani 1 1 d . . . . .
C85 C 0.9602(3) 0.8831(3) 0.8416(3) 0.0433(9) Uani 1 1 d . . . . .
H85A H 0.912845 0.904191 0.871328 0.065 Uiso 1 1 calc GR . . . .
H85B H 0.979427 0.924227 0.812803 0.065 Uiso 1 1 calc GR . . . .
H85C H 1.015892 0.885818 0.885597 0.065 Uiso 1 1 calc GR . . . .
C86 C 0.9783(3) 0.6694(3) 0.8753(3) 0.0405(9) Uani 1 1 d . . . . .
H86 H 1.030347 0.715233 0.870810 0.049 Uiso 1 1 calc R . . . .
C87 C 1.0988(3) 0.8277(4) 0.6986(3) 0.0498(11) Uani 1 1 d . . . . .
H87A H 1.106533 0.764561 0.669607 0.075 Uiso 1 1 calc GR . . . .
H87B H 1.120219 0.848854 0.763208 0.075 Uiso 1 1 calc GR . . . .
H87C H 1.136843 0.871399 0.681170 0.075 Uiso 1 1 calc GR . . . .
C88 C 0.8326(3) 0.9163(3) 0.4357(3) 0.0449(9) Uani 1 1 d . . . . .
H88A H 0.897079 0.938485 0.476237 0.067 Uiso 1 1 calc GR . . . .
H88B H 0.790838 0.948466 0.466339 0.067 Uiso 1 1 calc GR . . . .
H88C H 0.833812 0.929962 0.383627 0.067 Uiso 1 1 calc GR . . . .
C89 C 0.9285(3) 0.7546(4) 0.3042(3) 0.0452(10) Uani 1 1 d . . . . .
H89 H 0.894361 0.800457 0.294228 0.054 Uiso 1 1 calc R . . . .
C47 C 0.2214(3) 0.3046(3) -0.0771(3) 0.0425(9) Uani 1 1 d . . . . .
C50 C -0.1421(4) 0.2720(5) -0.0706(4) 0.0659(16) Uani 1 1 d . . . . .
H50A H -0.171694 0.203943 -0.097725 0.099 Uiso 1 1 calc GR . . . .
H50B H -0.136349 0.293972 -0.117217 0.099 Uiso 1 1 calc GR . . . .
H50C H -0.181586 0.304299 -0.036707 0.099 Uiso 1 1 calc GR . . . .
C51 C 0.0056(5) 0.3974(5) 0.0374(4) 0.0665(15) Uani 1 1 d . . . . .
H51A H -0.023809 0.427653 0.083406 0.100 Uiso 1 1 calc GR . . . .
H51B H -0.001307 0.424780 -0.006420 0.100 Uiso 1 1 calc GR . . . .
H51C H 0.073242 0.407527 0.064725 0.100 Uiso 1 1 calc GR . . . .
C52 C 0.3790(3) 0.1963(3) 0.7617(3) 0.0437(9) Uani 1 1 d . . . . .
C53 C -0.1304(4) 0.2174(7) 0.6187(5) 0.095(3) Uani 1 1 d . . . . .
H53A H -0.132418 0.151204 0.604185 0.143 Uiso 1 1 calc GR . . . .
H53B H -0.195379 0.223851 0.607053 0.143 Uiso 1 1 calc GR . . . .
H53C H -0.096274 0.255317 0.681643 0.143 Uiso 1 1 calc GR . . . .
C54 C -0.0686(5) 0.3544(6) 0.5855(5) 0.087(2) Uani 1 1 d . . . . .
H54A H -0.030537 0.390400 0.647590 0.130 Uiso 1 1 calc GR . . . .
H54B H -0.131714 0.365639 0.577972 0.130 Uiso 1 1 calc GR . . . .
H54C H -0.036952 0.374370 0.546998 0.130 Uiso 1 1 calc GR . . . .
C55 C 0.7186(3) 0.3715(4) 0.8049(3) 0.0502(11) Uani 1 1 d . . . . .
H55A H 0.702832 0.305238 0.795534 0.075 Uiso 1 1 calc GR . . . .
H55B H 0.728259 0.411485 0.867603 0.075 Uiso 1 1 calc GR . . . .
H55C H 0.776896 0.386725 0.788445 0.075 Uiso 1 1 calc GR . . . .
C56 C 0.6605(4) 0.4914(4) 0.7614(3) 0.0531(11) Uani 1 1 d . . . . .
H56A H 0.714941 0.505298 0.739303 0.080 Uiso 1 1 calc GR . . . .
H56B H 0.676328 0.531721 0.824890 0.080 Uiso 1 1 calc GR . . . .
H56C H 0.605429 0.503458 0.728977 0.080 Uiso 1 1 calc GR . . . .
C92 C 0.5822(9) 0.8174(9) 0.1653(10) 0.036(3) Uani 0.565(11) 1 d D U P B 1
C93 C 0.2978(3) 0.5699(3) 0.7719(3) 0.0446(9) Uani 1 1 d . . . . .
H93A H 0.237070 0.538081 0.725360 0.067 Uiso 1 1 calc GR . . . .
H93B H 0.300121 0.544331 0.817073 0.067 Uiso 1 1 calc GR . . . .
H93C H 0.350222 0.559600 0.745774 0.067 Uiso 1 1 calc GR . . . .
C94 C 0.2236(3) 0.6938(4) 0.8540(3) 0.0470(10) Uani 1 1 d . . . . .
H94A H 0.231275 0.761795 0.881946 0.070 Uiso 1 1 calc GR . . . .
H94B H 0.222834 0.667788 0.898631 0.070 Uiso 1 1 calc GR . . . .
H94C H 0.163564 0.663634 0.806385 0.070 Uiso 1 1 calc GR . . . .
C95 C 0.6192(3) 0.6837(3) 0.9607(3) 0.0363(8) Uani 1 1 d . . . . .
C96 C 0.9570(3) 0.5751(3) 0.7963(3) 0.0483(10) Uani 1 1 d . . . . .
H96A H 0.902577 0.530572 0.796828 0.072 Uiso 1 1 calc GR . . . .
H96B H 1.012703 0.550236 0.800437 0.072 Uiso 1 1 calc GR . . . .
H96C H 0.941977 0.583835 0.740982 0.072 Uiso 1 1 calc GR . . . .
C97 C 1.0128(4) 0.6591(5) 0.9617(3) 0.0598(13) Uani 1 1 d . . . . .
H97A H 1.029736 0.720682 1.011858 0.090 Uiso 1 1 calc GR . . . .
H97B H 1.068732 0.634544 0.960912 0.090 Uiso 1 1 calc GR . . . .
H97C H 0.962140 0.615435 0.967981 0.090 Uiso 1 1 calc GR . . . .
C98 C 1.0220(3) 0.7708(5) 0.2803(3) 0.0655(16) Uani 1 1 d . . . . .
H98A H 1.059777 0.836185 0.316187 0.098 Uiso 1 1 calc GR . . . .
H98B H 1.008331 0.758477 0.217117 0.098 Uiso 1 1 calc GR . . . .
H98C H 1.057837 0.728240 0.292085 0.098 Uiso 1 1 calc GR . . . .
C99 C 0.8660(3) 0.6556(4) 0.2444(3) 0.0599(14) Uani 1 1 d . . . . .
H99A H 0.894905 0.609701 0.258220 0.090 Uiso 1 1 calc GR . . . .
H99B H 0.859781 0.644275 0.182100 0.090 Uiso 1 1 calc GR . . . .
H99C H 0.802922 0.648934 0.254147 0.090 Uiso 1 1 calc GR . . . .
C61 C 0.2914(4) 0.3895(4) -0.0320(3) 0.0504(11) Uani 1 1 d . . . . .
H61 H 0.351163 0.391998 0.002844 0.060 Uiso 1 1 calc R . . . .
C62 C 0.1367(3) 0.3016(4) -0.1301(3) 0.0531(11) Uani 1 1 d . . . . .
H62 H 0.089156 0.243302 -0.162144 0.064 Uiso 1 1 calc R . . . .
C63 C 0.3605(5) 0.0985(4) 0.7271(4) 0.0618(14) Uani 1 1 d . . . . .
H63 H 0.301432 0.060436 0.684582 0.074 Uiso 1 1 calc R . . . .
C64 C 0.4659(3) 0.2487(4) 0.8232(3) 0.0507(11) Uani 1 1 d . . . . .
H64 H 0.481022 0.315471 0.846638 0.061 Uiso 1 1 calc R . . . .
C100 C 0.5011(7) 0.7465(8) 0.1075(6) 0.035(2) Uani 0.565(11) 1 d D U P B 1
H100 H 0.495609 0.683566 0.101081 0.042 Uiso 0.565(11) 1 calc R . P B 1
C101 C 0.5868(8) 0.9088(6) 0.1721(5) 0.046(2) Uani 0.565(11) 1 d D U P B 1
H101 H 0.640980 0.958483 0.212128 0.055 Uiso 0.565(11) 1 calc R U P B 1
C102 C 0.6917(3) 0.6622(3) 1.0093(3) 0.0431(9) Uani 1 1 d . . . . .
H102 H 0.752115 0.706865 1.038649 0.052 Uiso 1 1 calc R . . . .
C103 C 0.5327(3) 0.6144(3) 0.9148(3) 0.0464(10) Uani 1 1 d . . . . .
H103 H 0.483135 0.627174 0.879645 0.056 Uiso 1 1 calc R . . . .
C72 C 0.2741(5) 0.4708(4) -0.0377(4) 0.0650(14) Uani 1 1 d . . . . .
H72 H 0.321261 0.529394 -0.005643 0.078 Uiso 1 1 calc R . . . .
C73 C 0.1195(4) 0.3820(5) -0.1376(5) 0.0666(15) Uani 1 1 d . . . . .
H73 H 0.061056 0.378917 -0.175018 0.080 Uiso 1 1 calc R . . . .
C74 C 0.4275(6) 0.0562(5) 0.7540(4) 0.0778(19) Uani 1 1 d . . . . .
H74 H 0.413507 -0.010537 0.729673 0.093 Uiso 1 1 calc R . . . .
C75 C 0.5313(4) 0.2061(5) 0.8514(4) 0.0671(15) Uani 1 1 d . . . . .
H75 H 0.589146 0.243629 0.896171 0.080 Uiso 1 1 calc R . . . .
C104 C 0.4281(5) 0.7674(8) 0.0591(5) 0.044(2) Uani 0.565(11) 1 d D U P B 1
H104 H 0.372876 0.718207 0.020346 0.052 Uiso 0.565(11) 1 calc R . P B 1
C105 C 0.5152(11) 0.9292(9) 0.1227(7) 0.058(3) Uani 0.565(11) 1 d D U P B 1
H105 H 0.521061 0.991598 0.127295 0.069 Uiso 0.565(11) 1 calc R . P B 1
C106 C 0.6764(4) 0.5753(4) 1.0153(3) 0.0530(11) Uani 1 1 d . . . . .
H106 H 0.725772 0.561806 1.049929 0.064 Uiso 1 1 calc R . . . .
C107 C 0.5177(3) 0.5282(3) 0.9193(4) 0.0521(11) Uani 1 1 d . . . . .
H107 H 0.458609 0.481926 0.887195 0.063 Uiso 1 1 calc R . . . .
C90 C 0.1876(5) 0.4658(5) -0.0904(5) 0.0689(16) Uani 1 1 d . . . . .
H90 H 0.175491 0.521531 -0.093863 0.083 Uiso 1 1 calc R . . . .
C91 C 0.5129(5) 0.1088(5) 0.8147(4) 0.0727(17) Uani 1 1 d . . . . .
H91 H 0.559066 0.079420 0.831537 0.087 Uiso 1 1 calc R . . . .
C108 C 0.4337(8) 0.8571(9) 0.0658(6) 0.051(3) Uani 0.565(11) 1 d D U P B 1
H108 H 0.382994 0.870155 0.032359 0.061 Uiso 0.565(11) 1 calc R . P B 1
C109 C 0.5897(4) 0.5092(4) 0.9712(4) 0.0564(12) Uani 1 1 d . . . . .
H109 H 0.579020 0.450661 0.976160 0.068 Uiso 1 1 calc R . . . .
S1B S 0.64871(11) 0.07777(10) 0.43619(10) 0.0662(4) Uani 1 1 d D U . . .
N1B N 0.4597(3) 0.0202(3) 0.3305(3) 0.0563(10) Uani 1 1 d D U . . .
C1B C 0.5381(4) 0.0424(3) 0.3736(3) 0.0481(10) Uani 1 1 d D U . . .
S1C S 0.91046(14) 0.90158(12) 0.13933(12) 0.0867(5) Uani 1 1 d D U . . .
N1C N 0.8497(3) 0.9760(4) 0.0154(4) 0.0659(12) Uani 1 1 d D U . . .
C1C C 0.8769(4) 0.9459(4) 0.0667(4) 0.0611(13) Uani 1 1 d D U . . .
S1D S 0.16749(10) -0.01207(9) 0.50570(10) 0.0607(3) Uani 1 1 d D U . . .
N1D N 0.0631(4) 0.0238(4) 0.6290(4) 0.0735(14) Uani 1 1 d D U . . .
C1D C 0.1070(3) 0.0091(3) 0.5769(3) 0.0506(10) Uani 1 1 d D U . . .
O2F O 0.0354(9) 0.5553(9) 0.5358(8) 0.089(4) Uani 0.435(11) 1 d D U P B 2
H2F H 0.051334 0.588817 0.590670 0.133 Uiso 0.435(11) 1 calc GR . P B 2
C2F C -0.0459(15) 0.5763(19) 0.4923(11) 0.087(6) Uani 0.435(11) 1 d D U P B 2
H2FA H -0.089425 0.517986 0.444940 0.130 Uiso 0.435(11) 1 calc DGR . P B 2
H2FB H -0.024628 0.620040 0.466655 0.130 Uiso 0.435(11) 1 calc DGR . P B 2
H2FC H -0.078731 0.605073 0.535649 0.130 Uiso 0.435(11) 1 calc DGR . P B 2
O01H O 0.0837(3) 0.4405(3) 0.3152(3) 0.0645(9) Uani 1 1 d . . . . .
H01H H 0.065998 0.411598 0.344887 0.097 Uiso 1 1 calc GR . . . .
C04C C 0.0157(5) 0.4862(5) 0.2943(4) 0.0680(14) Uani 1 1 d D . . . .
H04A H -0.044576 0.439222 0.256613 0.102 Uiso 1 1 calc GR . . . .
H04B H 0.038095 0.522788 0.262575 0.102 Uiso 1 1 calc GR . . . .
H04C H 0.006129 0.528429 0.349210 0.102 Uiso 1 1 calc DGR . . . .
O3E O 1.0121(3) 0.0633(3) 0.7841(3) 0.0695(11) Uani 1 1 d . . . . .
H3E H 1.030862 0.054523 0.738636 0.104 Uiso 1 1 calc GR . . . .
C3E C 0.9157(5) 0.0673(5) 0.7650(5) 0.0820(19) Uani 1 1 d . . . . .
H3EA H 0.875684 0.007444 0.717123 0.123 Uiso 1 1 calc GR . . . .
H3EB H 0.911050 0.118603 0.746336 0.123 Uiso 1 1 calc GR . . . .
H3EC H 0.894175 0.078423 0.818295 0.123 Uiso 1 1 calc GR . . . .
O4F O 0.6994(9) 0.0412(12) 0.9495(9) 0.054(3) Uani 0.395(12) 1 d D U P A 2
H4F H 0.748105 0.024114 0.964095 0.080 Uiso 0.395(12) 1 calc DGR . P A 2
C4F C 0.6653(14) 0.0776(14) 1.0244(12) 0.056(4) Uani 0.395(12) 1 d D U P A 2
H4FA H 0.603935 0.089595 1.005817 0.084 Uiso 0.395(12) 1 calc GR . P A 2
H4FB H 0.711037 0.136567 1.068438 0.084 Uiso 0.395(12) 1 calc GR . P A 2
H4FC H 0.657312 0.031849 1.050813 0.084 Uiso 0.395(12) 1 calc GR . P A 2
O1E O 0.2359(3) 1.0002(3) 0.0868(3) 0.0718(11) Uani 1 1 d . . . . .
H1EA H 0.260003 1.017622 0.141597 0.108 Uiso 1 1 calc GR . . . .
C1E C 0.1731(6) 0.9124(5) 0.0526(5) 0.0820(19) Uani 1 1 d . . . . .
H1EB H 0.151799 0.888216 -0.012355 0.123 Uiso 1 1 calc GR . . . .
H1EC H 0.118031 0.916685 0.075978 0.123 Uiso 1 1 calc GR . . . .
H1ED H 0.204521 0.869609 0.069708 0.123 Uiso 1 1 calc GR . . . .
O5E O 0.3693(3) 0.0503(4) 1.0096(3) 0.0765(11) Uani 1 1 d . . . . .
H5E H 0.337631 0.036086 1.041209 0.115 Uiso 1 1 calc GR . . . .
C5E C 0.3174(6) 0.0027(5) 0.9211(4) 0.0764(18) Uani 1 1 d . . . . .
H5EA H 0.350489 0.025392 0.884880 0.115 Uiso 1 1 calc GR . . . .
H5EB H 0.254262 0.013774 0.913251 0.115 Uiso 1 1 calc GR . . . .
H5EC H 0.310844 -0.064929 0.902455 0.115 Uiso 1 1 calc GR . . . .
O20A O 0.6833(9) 0.9980(9) 0.7264(9) 0.084(4) Uani 0.395(12) 1 d D U P A 2
H20C H 0.718(8) 1.022(2) 0.780(2) 0.125 Uiso 0.395(12) 1 d DR . P A 2
C46A C 0.688(2) 1.0704(17) 0.691(2) 0.072(3) Uani 0.395(12) 1 d D U P A 2
H46D H 0.667182 1.040278 0.626411 0.108 Uiso 0.395(12) 1 calc GR . P A 2
H46E H 0.753829 1.109586 0.711700 0.108 Uiso 0.395(12) 1 calc GR . P A 2
H46F H 0.646762 1.109733 0.713019 0.108 Uiso 0.395(12) 1 calc GR . P A 2
C92A C 0.5976(13) 0.8328(13) 0.1707(14) 0.044(4) Uani 0.435(11) 1 d D U P B 2
C93A C 0.6388(13) 0.9213(9) 0.1781(8) 0.053(3) Uani 0.435(11) 1 d D U P B 2
H93D H 0.703217 0.952089 0.211917 0.063 Uiso 0.435(11) 1 calc R . P B 2
C94A C 0.5868(12) 0.9655(10) 0.1364(8) 0.062(3) Uani 0.435(11) 1 d D U P B 2
H94D H 0.615248 1.025090 0.138311 0.075 Uiso 0.435(11) 1 calc R . P B 2
C95A C 0.4922(14) 0.9200(13) 0.0919(12) 0.067(4) Uani 0.435(11) 1 d D U P B 2
H95A H 0.454421 0.951544 0.066845 0.080 Uiso 0.435(11) 1 calc R . P B 2
C96A C 0.4502(12) 0.8312(14) 0.0823(12) 0.060(4) Uani 0.435(11) 1 d D U P B 2
H96D H 0.385273 0.800862 0.049825 0.072 Uiso 0.435(11) 1 calc R . P B 2
C97A C 0.5053(12) 0.7872(15) 0.1215(12) 0.057(4) Uani 0.435(11) 1 d D U P B 2
H97D H 0.478730 0.724782 0.114022 0.069 Uiso 0.435(11) 1 calc R . P B 2
O11A O 0.6240(12) 0.6482(11) 0.4949(10) 0.0431(8) Uani 0.167(5) 1 d D U P A 2
C14A C 0.648(5) 0.594(6) 0.546(5) 0.066(2) Uani 0.167(5) 1 d D U P A 2
H14D H 0.628225 0.616929 0.600832 0.099 Uiso 0.167(5) 1 calc DGR . P A 2
H14E H 0.716775 0.602345 0.562022 0.099 Uiso 0.167(5) 1 calc DGR . P A 2
H14F H 0.614893 0.527514 0.511069 0.099 Uiso 0.167(5) 1 calc GR . P A 2
O2A O 0.4503(14) 0.5140(17) 0.5809(12) 0.061(5) Uani 0.167(5) 1 d D U P A 2
H2A H 0.469(3) 0.535(3) 0.6378(13) 0.092 Uiso 0.167(5) 1 d DR . P A 2
C1A C 0.3518(15) 0.500(2) 0.5542(18) 0.0437(11) Uani 0.167(5) 1 d D U P A 2
H1AA H 0.338156 0.555498 0.546624 0.066 Uiso 0.167(5) 1 calc GR . P A 2
H1AB H 0.324356 0.490491 0.599578 0.066 Uiso 0.167(5) 1 calc GR . P A 2
H1AC H 0.323872 0.444518 0.497751 0.066 Uiso 0.167(5) 1 calc GR . P A 2
H11 H 0.564(4) 0.627(4) 0.608(2) 0.066 Uiso 0.833(5) 1 d DR . P A 1
H11A H 0.644(5) 0.634(5) 0.449(3) 0.066 Uiso 0.167(5) 1 d DR . P A 2
C4E C 0.6951(13) 0.0855(12) 0.9916(15) 0.101(6) Uani 0.605(12) 1 d D U P A 1
H4EA H 0.631009 0.090584 0.970265 0.152 Uiso 0.605(12) 1 calc GR . P A 1
H4EB H 0.738874 0.148666 1.025204 0.152 Uiso 0.605(12) 1 calc GR . P A 1
H4EC H 0.694305 0.051661 1.030061 0.152 Uiso 0.605(12) 1 calc GR . P A 1
O4E O 0.7259(11) 0.0356(9) 0.9178(11) 0.104(4) Uani 0.605(12) 1 d D U P A 1
H4E H 0.776323 0.022758 0.935955 0.156 Uiso 0.605(12) 1 calc DGR . P A 1
O2E O -0.1451(15) 0.5581(14) 0.4560(12) 0.169(6) Uani 0.565(11) 1 d D U P B 1
H2E H -0.140389 0.574149 0.414295 0.253 Uiso 0.565(11) 1 calc DGR . P B 1
C2E C -0.0574(14) 0.5422(14) 0.4920(13) 0.099(6) Uani 0.565(11) 1 d D U P B 1
H2EA H -0.044266 0.490851 0.445930 0.149 Uiso 0.565(11) 1 calc GR . P B 1
H2EB H -0.062191 0.525233 0.541801 0.149 Uiso 0.565(11) 1 calc GR . P B 1
H2EC H -0.005584 0.599677 0.513077 0.149 Uiso 0.565(11) 1 calc GR . P B 1

loop_
_atom_site_aniso_label
_atom_site_aniso_U_11
_atom_site_aniso_U_22
_atom_site_aniso_U_33
_atom_site_aniso_U_23
_atom_site_aniso_U_13
_atom_site_aniso_U_12
K1 0.0328(4) 0.0675(6) 0.0389(4) 0.0314(4) 0.0101(3) 0.0135(4)
K2 0.0335(3) 0.0294(4) 0.0335(3) 0.0121(3) 0.0087(3) 0.0095(3)
K3 0.0320(4) 0.0589(5) 0.0350(4) 0.0227(4) 0.0095(3) 0.0118(3)
O8 0.0403(13) 0.0330(14) 0.0404(13) 0.0200(11) 0.0170(11) 0.0120(11)
O1 0.0407(15) 0.0488(17) 0.0327(13) 0.0019(12) 0.0065(11) 0.0035(12)
O9 0.0493(15) 0.0394(15) 0.0342(13) 0.0139(11) 0.0132(11) 0.0187(12)
O10 0.0297(12) 0.0374(14) 0.0422(14) 0.0166(11) 0.0087(10) 0.0033(10)
O11 0.0364(16) 0.050(2) 0.0335(16) 0.0098(14) 0.0074(13) 0.0080(14)
O2 0.052(3) 0.135(6) 0.099(4) 0.092(4) 0.031(3) 0.037(3)
O3 0.0363(13) 0.0433(15) 0.0355(13) 0.0200(11) 0.0126(11) 0.0069(11)
O4 0.0286(12) 0.0491(16) 0.0393(14) 0.0245(12) 0.0084(10) 0.0121(11)
O5 0.0385(14) 0.0428(15) 0.0337(13) 0.0156(11) 0.0140(11) 0.0091(11)
O6 0.0378(14) 0.0418(15) 0.0323(13) 0.0144(11) 0.0031(11) 0.0050(11)
O7 0.0533(19) 0.061(2) 0.0499(18) 0.0235(16) 0.0144(15) 0.0026(16)
O16 0.0282(12) 0.0449(15) 0.0293(12) 0.0157(11) 0.0070(9) 0.0084(10)
O17 0.0278(12) 0.0396(14) 0.0360(13) 0.0189(11) 0.0099(10) 0.0035(10)
O18 0.0329(13) 0.0519(17) 0.0332(13) 0.0214(12) 0.0091(10) 0.0133(11)
O19 0.0270(12) 0.0506(16) 0.0352(13) 0.0179(12) 0.0130(10) 0.0131(11)
O21 0.0255(11) 0.0459(15) 0.0315(12) 0.0226(11) 0.0085(9) 0.0106(10)
O15 0.0314(12) 0.0459(15) 0.0323(12) 0.0177(11) 0.0075(10) 0.0111(11)
O12 0.0315(12) 0.0389(14) 0.0304(12) 0.0173(10) 0.0090(10) 0.0067(10)
O13 0.0315(13) 0.0529(17) 0.0358(13) 0.0211(12) 0.0115(10) 0.0144(11)
O14 0.0347(13) 0.0434(15) 0.0293(12) 0.0141(11) 0.0086(10) 0.0067(11)
O25 0.0255(11) 0.0402(14) 0.0283(11) 0.0168(10) 0.0108(9) 0.0087(10)
O26 0.0267(11) 0.0436(15) 0.0300(12) 0.0166(10) 0.0098(9) 0.0113(10)
O27 0.0254(11) 0.0566(17) 0.0306(12) 0.0181(12) 0.0107(9) 0.0118(11)
O22 0.0367(13) 0.0319(14) 0.0353(13) 0.0104(11) 0.0081(10) 0.0038(10)
O23 0.069(2) 0.0423(18) 0.0399(15) 0.0165(13) 0.0097(14) 0.0141(15)
O24 0.0394(14) 0.0327(14) 0.0378(13) 0.0129(11) 0.0130(11) 0.0096(11)
O28 0.0242(11) 0.0325(14) 0.0469(15) 0.0162(11) 0.0050(10) 0.0035(10)
O29 0.0330(13) 0.0390(15) 0.0357(13) 0.0075(11) 0.0060(10) 0.0147(11)
O30 0.0473(16) 0.0473(17) 0.0322(13) 0.0108(12) 0.0142(12) 0.0115(13)
N5 0.0286(13) 0.0325(15) 0.0301(13) 0.0164(12) 0.0119(11) 0.0119(11)
N1 0.0365(15) 0.0312(15) 0.0325(14) 0.0148(12) 0.0123(12) 0.0140(12)
N2 0.0298(14) 0.0307(15) 0.0283(13) 0.0105(11) 0.0065(11) 0.0066(11)
N3 0.0343(16) 0.0412(18) 0.0327(15) 0.0161(13) 0.0051(12) 0.0011(13)
N4 0.0319(14) 0.0321(16) 0.0300(14) 0.0130(12) 0.0075(11) 0.0075(12)
N6 0.0238(13) 0.0304(15) 0.0259(13) 0.0115(11) 0.0061(10) 0.0064(10)
N7 0.0259(14) 0.0448(18) 0.0279(14) 0.0112(13) 0.0073(11) 0.0074(12)
N8 0.0229(13) 0.0387(17) 0.0349(15) 0.0173(13) 0.0060(11) 0.0015(11)
C11 0.0236(15) 0.038(2) 0.0289(16) 0.0163(14) 0.0075(12) 0.0091(13)
C12 0.0313(17) 0.0349(19) 0.0355(17) 0.0160(15) 0.0131(14) 0.0126(14)
C13 0.0363(19) 0.034(2) 0.046(2) 0.0150(16) 0.0087(16) 0.0086(15)
C14 0.044(5) 0.069(4) 0.056(4) -0.002(3) 0.004(4) 0.019(4)
C1 0.044(2) 0.048(3) 0.037(2) 0.019(2) 0.0073(19) 0.008(2)
C23 0.0332(17) 0.048(2) 0.0314(16) 0.0245(16) 0.0149(14) 0.0197(15)
C21 0.044(2) 0.050(2) 0.0360(19) 0.0212(17) 0.0143(16) 0.0238(18)
O20 0.100(5) 0.047(4) 0.049(3) 0.017(3) 0.011(3) 0.021(3)
C39 0.0266(15) 0.0354(18) 0.0294(16) 0.0158(14) 0.0094(12) 0.0116(13)
C40 0.050(2) 0.035(2) 0.045(2) 0.0208(17) 0.0236(17) 0.0165(16)
C41 0.0311(19) 0.084(3) 0.047(2) 0.041(2) 0.0170(17) 0.024(2)
C2 0.0317(16) 0.0330(18) 0.0310(16) 0.0151(14) 0.0124(13) 0.0101(13)
C3 0.0306(17) 0.0361(19) 0.0282(16) 0.0122(14) 0.0066(13) 0.0085(14)
C4 0.0379(18) 0.0342(19) 0.0306(17) 0.0154(14) 0.0074(14) 0.0036(14)
C5 0.0345(17) 0.0313(18) 0.0298(16) 0.0133(14) 0.0046(13) 0.0091(14)
C6 0.076(4) 0.067(4) 0.070(3) 0.027(3) 0.039(3) 0.013(3)
C7 0.0298(16) 0.0324(18) 0.0310(16) 0.0144(14) 0.0101(13) 0.0102(13)
C26 0.053(2) 0.033(2) 0.041(2) 0.0154(16) 0.0169(17) 0.0178(17)
C36 0.042(2) 0.102(4) 0.048(2) 0.038(3) 0.0149(19) 0.031(3)
C42 0.0299(16) 0.0308(17) 0.0267(15) 0.0145(13) 0.0107(12) 0.0099(13)
C43 0.0287(16) 0.0318(17) 0.0264(15) 0.0120(13) 0.0095(12) 0.0103(13)
C44 0.0276(16) 0.039(2) 0.0261(15) 0.0115(14) 0.0079(12) 0.0090(14)
C45 0.0246(15) 0.0382(19) 0.0338(17) 0.0155(15) 0.0067(13) 0.0063(13)
C46 0.058(6) 0.061(7) 0.091(7) 0.016(5) 0.027(5) 0.031(4)
C57 0.0319(17) 0.055(2) 0.0316(17) 0.0205(17) 0.0115(14) 0.0207(16)
C8 0.0305(16) 0.0357(19) 0.0305(16) 0.0141(14) 0.0075(13) 0.0125(14)
C9 0.0348(18) 0.050(2) 0.0314(18) 0.0145(16) 0.0064(14) 0.0065(16)
C10 0.0292(16) 0.0354(19) 0.0307(16) 0.0153(14) 0.0066(13) 0.0094(13)
C16 0.0352(18) 0.0365(19) 0.0360(17) 0.0175(15) 0.0150(14) 0.0105(14)
C58 0.0232(14) 0.0336(18) 0.0281(15) 0.0146(13) 0.0073(12) 0.0056(12)
C59 0.0267(16) 0.043(2) 0.0297(16) 0.0129(15) 0.0107(13) 0.0122(14)
C60 0.0224(14) 0.0394(19) 0.0341(17) 0.0155(15) 0.0093(12) 0.0074(13)
C65 0.0297(18) 0.091(4) 0.0307(18) 0.020(2) 0.0096(15) 0.026(2)
C15 0.0323(17) 0.0325(18) 0.0283(16) 0.0109(13) 0.0074(13) 0.0047(13)
C17 0.0337(18) 0.048(2) 0.0318(18) 0.0173(16) 0.0092(14) 0.0077(16)
C18 0.0354(19) 0.052(2) 0.0326(18) 0.0176(17) 0.0065(14) 0.0175(17)
C19 0.0319(17) 0.0368(19) 0.0318(17) 0.0139(14) 0.0088(13) 0.0081(14)
C20 0.036(2) 0.088(4) 0.038(2) 0.029(2) 0.0116(17) 0.011(2)
C22 0.0323(17) 0.043(2) 0.0344(18) 0.0151(16) 0.0049(14) 0.0133(15)
C27 0.0316(18) 0.044(2) 0.046(2) 0.0229(17) 0.0141(15) 0.0117(15)
C66 0.0226(15) 0.0389(19) 0.0372(17) 0.0179(15) 0.0097(13) 0.0055(13)
C67 0.0284(16) 0.0384(19) 0.0367(17) 0.0207(15) 0.0128(13) 0.0083(13)
C68 0.0246(15) 0.0362(19) 0.0325(17) 0.0143(14) 0.0074(13) 0.0083(13)
C69 0.0308(17) 0.048(2) 0.0322(17) 0.0156(16) 0.0095(14) 0.0135(15)
C70 0.0263(16) 0.053(2) 0.0303(17) 0.0160(16) 0.0089(13) 0.0096(15)
C71 0.0211(15) 0.058(2) 0.0347(18) 0.0171(17) 0.0089(13) 0.0041(15)
C76 0.034(2) 0.082(4) 0.059(3) 0.009(3) 0.006(2) -0.004(2)
C77 0.052(3) 0.171(8) 0.041(2) 0.043(4) 0.014(2) 0.060(4)
C24 0.0331(17) 0.0352(19) 0.0253(15) 0.0161(14) 0.0038(12) 0.0075(14)
C25 0.0405(19) 0.043(2) 0.0286(17) 0.0127(15) 0.0097(14) 0.0065(16)
C28 0.0345(18) 0.038(2) 0.0339(17) 0.0132(15) 0.0126(14) 0.0080(15)
C29 0.033(2) 0.083(4) 0.046(2) 0.029(2) 0.0129(17) 0.009(2)
C30 0.0379(19) 0.0311(19) 0.0389(19) 0.0072(15) 0.0118(15) 0.0012(15)
C31 0.051(2) 0.077(3) 0.040(2) 0.033(2) 0.0177(18) 0.035(2)
C32 0.0328(17) 0.0329(19) 0.0248(15) 0.0110(13) 0.0032(13) 0.0054(14)
C33 0.044(2) 0.055(3) 0.0348(19) 0.0235(18) 0.0159(16) 0.0135(18)
C34 0.064(3) 0.045(3) 0.060(3) 0.029(2) -0.005(2) -0.006(2)
C35 0.041(2) 0.104(5) 0.041(2) 0.019(3) 0.0096(19) 0.017(3)
C37 0.044(2) 0.038(2) 0.044(2) 0.0194(17) 0.0144(17) 0.0151(16)
C38 0.0357(19) 0.052(2) 0.0324(18) 0.0155(17) 0.0059(14) 0.0164(17)
C48 0.039(2) 0.066(3) 0.056(3) 0.032(2) 0.0222(19) 0.018(2)
C49 0.035(2) 0.049(3) 0.068(3) 0.017(2) 0.017(2) 0.0045(18)
C78 0.0245(15) 0.0361(19) 0.0307(16) 0.0137(14) 0.0096(12) 0.0057(13)
C79 0.0341(18) 0.054(2) 0.0379(19) 0.0249(17) 0.0159(15) 0.0136(16)
C80 0.0260(15) 0.0323(18) 0.0300(16) 0.0138(14) 0.0098(12) 0.0067(13)
C81 0.0407(19) 0.0312(19) 0.0361(18) 0.0120(15) 0.0076(15) 0.0132(15)
C82 0.0324(17) 0.044(2) 0.0381(18) 0.0233(16) 0.0143(14) 0.0110(15)
C83 0.0312(17) 0.043(2) 0.0324(17) 0.0148(15) 0.0103(14) 0.0111(15)
C84 0.0283(16) 0.046(2) 0.0309(17) 0.0118(15) 0.0091(13) 0.0140(15)
C85 0.039(2) 0.046(2) 0.0337(18) 0.0087(17) 0.0102(15) 0.0029(17)
C86 0.0281(17) 0.048(2) 0.042(2) 0.0172(17) 0.0065(14) 0.0114(15)
C87 0.0296(19) 0.080(3) 0.039(2) 0.023(2) 0.0101(16) 0.0139(19)
C88 0.038(2) 0.038(2) 0.051(2) 0.0200(18) 0.0040(17) -0.0029(16)
C89 0.0255(17) 0.073(3) 0.0333(19) 0.0185(19) 0.0108(14) 0.0081(17)
C47 0.046(2) 0.053(2) 0.0352(19) 0.0224(18) 0.0180(16) 0.0133(18)
C50 0.064(3) 0.110(5) 0.046(2) 0.042(3) 0.019(2) 0.052(3)
C51 0.079(4) 0.081(4) 0.071(3) 0.053(3) 0.030(3) 0.041(3)
C52 0.048(2) 0.052(2) 0.0340(19) 0.0213(18) 0.0143(16) 0.0106(18)
C53 0.045(3) 0.173(9) 0.062(3) 0.043(4) 0.024(3) 0.016(4)
C54 0.070(4) 0.119(6) 0.067(4) 0.029(4) 0.009(3) 0.045(4)
C55 0.047(2) 0.062(3) 0.037(2) 0.0189(19) 0.0011(17) 0.020(2)
C56 0.050(2) 0.049(3) 0.047(2) 0.013(2) -0.0018(19) 0.014(2)
C92 0.041(5) 0.038(5) 0.030(5) 0.014(4) 0.018(4) 0.009(4)
C93 0.050(2) 0.043(2) 0.049(2) 0.0265(19) 0.0199(19) 0.0086(18)
C94 0.043(2) 0.058(3) 0.054(2) 0.031(2) 0.0267(19) 0.0165(19)
C95 0.0344(18) 0.040(2) 0.0324(17) 0.0107(15) 0.0121(14) 0.0105(15)
C96 0.039(2) 0.051(3) 0.052(2) 0.016(2) 0.0110(17) 0.0189(18)
C97 0.053(3) 0.081(4) 0.047(2) 0.025(2) 0.006(2) 0.033(3)
C98 0.030(2) 0.119(5) 0.042(2) 0.029(3) 0.0161(17) 0.009(2)
C99 0.037(2) 0.082(4) 0.040(2) 0.005(2) 0.0097(17) 0.010(2)
C61 0.060(3) 0.054(3) 0.040(2) 0.0266(19) 0.0104(19) 0.009(2)
C62 0.046(2) 0.071(3) 0.053(3) 0.037(2) 0.017(2) 0.015(2)
C63 0.082(4) 0.051(3) 0.046(2) 0.025(2) 0.002(2) 0.009(2)
C64 0.049(2) 0.051(3) 0.051(2) 0.027(2) 0.008(2) 0.007(2)
C100 0.034(4) 0.053(5) 0.027(4) 0.025(4) 0.011(3) 0.011(4)
C101 0.054(5) 0.043(4) 0.031(3) 0.006(3) 0.008(4) 0.011(4)
C102 0.045(2) 0.043(2) 0.0313(18) 0.0114(16) 0.0005(15) 0.0104(17)
C103 0.0322(19) 0.048(2) 0.059(3) 0.024(2) 0.0088(18) 0.0123(17)
C72 0.081(4) 0.055(3) 0.065(3) 0.030(3) 0.031(3) 0.006(3)
C73 0.062(3) 0.093(4) 0.088(4) 0.070(4) 0.035(3) 0.035(3)
C74 0.125(6) 0.063(4) 0.058(3) 0.039(3) 0.015(4) 0.039(4)
C75 0.055(3) 0.086(4) 0.073(4) 0.050(3) 0.012(3) 0.019(3)
C104 0.033(3) 0.077(6) 0.031(3) 0.030(4) 0.012(3) 0.019(4)
C105 0.094(9) 0.046(5) 0.030(6) 0.008(4) 0.007(5) 0.039(5)
C106 0.062(3) 0.049(3) 0.042(2) 0.019(2) 0.001(2) 0.017(2)
C107 0.044(2) 0.040(2) 0.066(3) 0.019(2) 0.011(2) 0.0074(18)
C90 0.084(4) 0.077(4) 0.090(4) 0.064(4) 0.047(3) 0.039(3)
C91 0.087(4) 0.093(5) 0.073(4) 0.057(4) 0.030(3) 0.048(4)
C108 0.063(6) 0.074(7) 0.026(4) 0.021(4) 0.017(4) 0.039(5)
C109 0.073(3) 0.042(2) 0.055(3) 0.025(2) 0.013(2) 0.015(2)
S1B 0.0697(8) 0.0507(7) 0.0692(8) 0.0201(6) 0.0067(6) 0.0193(6)
N1B 0.062(2) 0.052(2) 0.058(2) 0.024(2) 0.022(2) 0.0136(19)
C1B 0.068(3) 0.037(2) 0.051(2) 0.0226(19) 0.030(2) 0.019(2)
S1C 0.0902(11) 0.0564(8) 0.0720(10) 0.0025(7) -0.0144(8) 0.0140(8)
N1C 0.056(3) 0.064(3) 0.072(3) 0.023(2) 0.025(2) 0.007(2)
C1C 0.043(2) 0.047(3) 0.066(3) -0.001(2) 0.013(2) 0.0019(19)
S1D 0.0558(7) 0.0466(6) 0.0686(8) 0.0136(5) 0.0248(6) 0.0012(5)
N1D 0.063(3) 0.073(3) 0.073(3) 0.019(3) 0.030(2) 0.004(2)
C1D 0.044(2) 0.039(2) 0.055(3) 0.0163(19) -0.0008(19) 0.0030(17)
O2F 0.104(8) 0.077(7) 0.085(7) 0.019(5) 0.046(6) 0.033(6)
C2F 0.118(11) 0.079(12) 0.058(8) 0.007(7) 0.044(7) 0.040(9)
O01H 0.060(2) 0.069(2) 0.076(3) 0.036(2) 0.0266(19) 0.0208(18)
C04C 0.081(4) 0.064(3) 0.067(3) 0.031(3) 0.021(3) 0.030(3)
O3E 0.074(3) 0.065(2) 0.057(2) 0.0169(18) 0.0214(19) 0.0030(19)
C3E 0.079(4) 0.074(4) 0.078(4) 0.012(3) 0.029(3) 0.019(3)
O4F 0.046(6) 0.053(7) 0.047(7) 0.011(6) 0.006(4) 0.004(5)
C4F 0.061(10) 0.053(9) 0.047(7) 0.015(6) 0.008(6) 0.022(7)
O1E 0.073(3) 0.078(3) 0.051(2) 0.0186(19) 0.0123(18) 0.012(2)
C1E 0.106(5) 0.065(4) 0.068(4) 0.027(3) 0.022(4) 0.013(4)
O5E 0.079(3) 0.082(3) 0.071(3) 0.035(2) 0.020(2) 0.019(2)
C5E 0.099(5) 0.072(4) 0.068(4) 0.020(3) 0.039(3) 0.048(4)
O20A 0.078(8) 0.069(7) 0.085(8) 0.021(6) 0.010(6) 0.012(6)
C46A 0.058(6) 0.061(7) 0.091(7) 0.016(5) 0.027(5) 0.031(4)
C92A 0.060(8) 0.050(8) 0.033(7) 0.020(6) 0.020(6) 0.023(6)
C93A 0.073(8) 0.044(6) 0.046(6) 0.017(5) 0.019(6) 0.028(6)
C94A 0.089(9) 0.051(7) 0.052(6) 0.022(5) 0.017(6) 0.031(6)
C95A 0.082(9) 0.074(9) 0.047(10) 0.019(8) 0.018(7) 0.043(8)
C96A 0.060(8) 0.084(10) 0.056(8) 0.043(8) 0.022(6) 0.031(7)
C97A 0.050(7) 0.081(11) 0.052(8) 0.037(8) 0.022(5) 0.019(7)
O11A 0.0364(16) 0.050(2) 0.0335(16) 0.0098(14) 0.0074(13) 0.0080(14)
C14A 0.044(5) 0.069(4) 0.056(4) -0.002(3) 0.004(4) 0.019(4)
O2A 0.061(9) 0.062(13) 0.051(11) 0.014(10) 0.010(9) 0.018(10)
C1A 0.044(2) 0.048(3) 0.037(2) 0.019(2) 0.0073(19) 0.008(2)
C4E 0.081(11) 0.059(8) 0.101(13) -0.007(9) -0.024(8) 0.013(8)
O4E 0.102(9) 0.062(6) 0.108(10) 0.014(6) 0.001(7) 0.008(6)
O2E 0.216(12) 0.149(11) 0.126(10) 0.060(8) 0.019(8) 0.036(9)
C2E 0.118(9) 0.079(10) 0.077(8) 0.003(7) 0.052(7) 0.007(7)

_geom_special_details            
;
 All esds (except the esd in the dihedral angle between two l.s. planes)
 are estimated using the full covariance matrix.  The cell esds are taken
 into account individually in the estimation of esds in distances, angles
 and torsion angles; correlations between esds in cell parameters are only
 used when they are defined by crystal symmetry.  An approximate (isotropic)
 treatment of cell esds is used for estimating esds involving l.s. planes.
;
loop_
_geom_bond_atom_site_label_1
_geom_bond_atom_site_label_2
_geom_bond_distance
_geom_bond_site_symmetry_2
_geom_bond_publ_flag
K1 O1 2.820(4) . ?
K1 O3 2.809(3) . ?
K1 O4 2.783(3) . ?
K1 O5 2.837(3) . ?
K1 O6 2.746(3) . ?
K1 O7 2.824(4) . ?
K2 O8 2.649(3) . ?
K2 O1 2.722(3) . ?
K2 O9 2.648(3) . ?
K2 O10 2.751(3) . ?
K2 O11 2.727(3) . ?
K2 O2 2.748(5) . ?
K2 O11A 2.851(16) . ?
K2 O2A 2.77(2) . ?
K3 O11 2.793(4) . ?
K3 O16 2.754(3) . ?
K3 O17 2.916(3) . ?
K3 O18 2.778(3) . ?
K3 O19 2.833(3) . ?
K3 O20 2.754(6) . ?
K3 O20A 2.552(13) . ?
K3 O11A 2.737(15) . ?
O8 C11 1.212(5) . ?
O9 C12 1.217(5) . ?
O10 C13 1.418(5) . ?
O11 C14 1.459(8) . ?
O2 C1 1.447(7) . ?
O3 C2 1.205(5) . ?
O4 C3 1.203(5) . ?
O5 C4 1.208(5) . ?
O6 C5 1.196(5) . ?
O7 C6 1.422(7) . ?
O16 C42 1.206(4) . ?
O17 C43 1.213(4) . ?
O18 C44 1.196(5) . ?
O19 C45 1.202(5) . ?
O21 C23 1.442(4) . ?
O21 C43 1.333(4) . ?
O15 C21 1.441(5) . ?
O15 C5 1.344(5) . ?
O12 C2 1.331(4) . ?
O12 C15 1.452(4) . ?
O13 C3 1.344(5) . ?
O13 C17 1.451(5) . ?
O14 C4 1.329(5) . ?
O14 C19 1.451(5) . ?
O25 C42 1.344(4) . ?
O25 C66 1.434(4) . ?
O26 C44 1.331(4) . ?
O26 C68 1.437(4) . ?
O27 C45 1.334(4) . ?
O27 C70 1.455(4) . ?
O22 C24 1.235(5) . ?
O23 C28 1.227(5) . ?
O24 C32 1.233(5) . ?
O28 C78 1.230(5) . ?
O29 C80 1.232(5) . ?
O30 C84 1.217(5) . ?
N5 C11 1.349(5) . ?
N5 C39 1.456(4) . ?
N5 C40 1.473(5) . ?
N1 C12 1.351(5) . ?
N1 C7 1.463(5) . ?
N1 C26 1.459(5) . ?
N2 C8 1.463(5) . ?
N2 C24 1.345(5) . ?
N2 C30 1.468(5) . ?
N3 C9 1.473(5) . ?
N3 C28 1.333(5) . ?
N3 C34 1.472(6) . ?
N4 C10 1.449(5) . ?
N4 C32 1.348(5) . ?
N4 C37 1.462(5) . ?
N6 C58 1.462(4) . ?
N6 C80 1.348(4) . ?
N6 C81 1.466(5) . ?
N7 C59 1.476(5) . ?
N7 C84 1.350(5) . ?
N7 C85 1.457(5) . ?
N8 C60 1.452(5) . ?
N8 C78 1.349(4) . ?
N8 C88 1.466(5) . ?
C11 C23 1.518(5) . ?
C12 C21 1.518(5) . ?
C23 C41 1.525(5) . ?
C21 C36 1.517(7) . ?
O20 C46 1.441(15) . ?
C39 C42 1.520(5) . ?
C39 C57 1.528(5) . ?
C2 C7 1.517(5) . ?
C3 C8 1.531(5) . ?
C4 C9 1.520(6) . ?
C5 C10 1.527(5) . ?
C7 C16 1.538(5) . ?
C43 C58 1.523(5) . ?
C44 C59 1.533(5) . ?
C45 C60 1.534(5) . ?
C57 C65 1.533(6) . ?
C8 C18 1.527(5) . ?
C9 C20 1.547(6) . ?
C10 C22 1.552(5) . ?
C16 C27 1.543(5) . ?
C58 C67 1.537(5) . ?
C59 C69 1.518(5) . ?
C60 C71 1.543(5) . ?
C65 C76 1.515(9) . ?
C65 C77 1.522(7) . ?
C15 C24 1.520(5) . ?
C15 C25 1.536(5) . ?
C17 C28 1.536(5) . ?
C17 C29 1.516(6) . ?
C18 C31 1.526(6) . ?
C19 C32 1.530(5) . ?
C19 C33 1.540(5) . ?
C20 C35 1.521(7) . ?
C22 C38 1.532(5) . ?
C27 C48 1.524(6) . ?
C27 C49 1.521(7) . ?
C66 C78 1.524(5) . ?
C66 C79 1.547(5) . ?
C67 C82 1.526(5) . ?
C68 C80 1.536(5) . ?
C68 C83 1.526(5) . ?
C69 C86 1.519(5) . ?
C70 C84 1.536(6) . ?
C70 C87 1.528(5) . ?
C71 C89 1.536(5) . ?
C25 C47 1.509(7) . ?
C31 C50 1.540(7) . ?
C31 C51 1.504(9) . ?
C33 C52 1.509(7) . ?
C35 C53 1.541(9) . ?
C35 C54 1.492(11) . ?
C38 C55 1.528(6) . ?
C38 C56 1.517(7) . ?
C79 C92 1.519(12) . ?
C79 C92A 1.486(15) . ?
C82 C93 1.529(6) . ?
C82 C94 1.542(5) . ?
C83 C95 1.505(6) . ?
C86 C96 1.526(6) . ?
C86 C97 1.521(7) . ?
C89 C98 1.531(5) . ?
C89 C99 1.521(7) . ?
C47 C61 1.389(7) . ?
C47 C62 1.376(7) . ?
C52 C63 1.394(8) . ?
C52 C64 1.381(7) . ?
C92 C100 1.390(12) . ?
C92 C101 1.398(13) . ?
C95 C102 1.390(6) . ?
C95 C103 1.399(6) . ?
C61 C72 1.389(9) . ?
C62 C73 1.386(8) . ?
C63 C74 1.387(9) . ?
C64 C75 1.381(8) . ?
C100 C104 1.388(11) . ?
C101 C105 1.378(13) . ?
C102 C106 1.398(7) . ?
C103 C107 1.376(7) . ?
C72 C90 1.384(10) . ?
C73 C90 1.367(10) . ?
C74 C91 1.362(11) . ?
C75 C91 1.387(10) . ?
C104 C108 1.369(14) . ?
C105 C108 1.398(14) . ?
C106 C109 1.377(8) . ?
C107 C109 1.391(8) . ?
S1B C1B 1.643(6) . ?
N1B C1B 1.163(7) . ?
S1C C1C 1.657(7) . ?
N1C C1C 1.169(8) . ?
S1D C1D 1.614(6) . ?
N1D C1D 1.177(7) . ?
O2F C2F 1.442(12) . ?
O01H C04C 1.406(8) . ?
O3E C3E 1.426(9) . ?
O4F C4F 1.419(19) . ?
O1E C1E 1.375(8) . ?
O5E C5E 1.383(8) . ?
O20A C46A 1.46(2) . ?
C92A C93A 1.377(16) . ?
C92A C97A 1.367(16) . ?
C93A C94A 1.384(14) . ?
C94A C95A 1.379(17) . ?
C95A C96A 1.371(17) . ?
C96A C97A 1.383(17) . ?
O11A C14A 1.46(2) . ?
O2A C1A 1.399(18) . ?
C4E O4E 1.42(2) . ?
O2E C2E 1.432(12) . ?

loop_
_geom_angle_atom_site_label_1
_geom_angle_atom_site_label_2
_geom_angle_atom_site_label_3
_geom_angle
_geom_angle_site_symmetry_1
_geom_angle_site_symmetry_3
_geom_angle_publ_flag
O1 K1 O5 116.64(9) . . ?
O1 K1 O7 152.27(10) . . ?
O3 K1 O1 75.92(9) . . ?
O3 K1 O5 166.09(9) . . ?
O3 K1 O7 78.80(10) . . ?
O4 K1 O1 76.70(9) . . ?
O4 K1 O3 83.97(8) . . ?
O4 K1 O5 92.94(8) . . ?
O4 K1 O7 89.57(10) . . ?
O6 K1 O1 118.14(9) . . ?
O6 K1 O3 95.07(9) . . ?
O6 K1 O4 164.52(10) . . ?
O6 K1 O5 84.28(9) . . ?
O6 K1 O7 75.12(10) . . ?
O7 K1 O5 87.63(10) . . ?
O8 K2 O1 88.31(10) . . ?
O8 K2 O10 90.25(9) . . ?
O8 K2 O11 87.12(10) . . ?
O8 K2 O2 95.91(15) . . ?
O8 K2 O11A 92.6(3) . . ?
O8 K2 O2A 95.9(5) . . ?
O1 K2 O10 93.97(9) . . ?
O1 K2 O11 161.79(10) . . ?
O1 K2 O2 70.28(15) . . ?
O1 K2 O11A 166.6(3) . . ?
O1 K2 O2A 105.8(4) . . ?
O9 K2 O8 169.82(9) . . ?
O9 K2 O1 95.58(10) . . ?
O9 K2 O10 80.12(9) . . ?
O9 K2 O11 91.95(10) . . ?
O9 K2 O2 94.26(15) . . ?
O9 K2 O11A 81.4(3) . . ?
O9 K2 O2A 92.1(5) . . ?
O10 K2 O11A 72.7(3) . . ?
O10 K2 O2A 159.5(4) . . ?
O11 K2 O10 103.67(10) . . ?
O11 K2 O2 92.67(16) . . ?
O2 K2 O10 162.83(17) . . ?
O2A K2 O11A 87.4(6) . . ?
O11 K3 O17 76.64(9) . . ?
O11 K3 O19 98.65(10) . . ?
O16 K3 O11 99.36(10) . . ?
O16 K3 O17 89.67(8) . . ?
O16 K3 O18 171.85(9) . . ?
O16 K3 O19 93.15(8) . . ?
O18 K3 O11 75.22(10) . . ?
O18 K3 O17 94.90(8) . . ?
O18 K3 O19 81.81(8) . . ?
O19 K3 O17 174.86(9) . . ?
O20 K3 O11 161.60(18) . . ?
O20 K3 O16 64.27(15) . . ?
O20 K3 O17 94.14(19) . . ?
O20 K3 O18 121.95(16) . . ?
O20 K3 O19 90.95(19) . . ?
O20A K3 O16 106.4(3) . . ?
O20A K3 O17 81.5(3) . . ?
O20A K3 O18 81.0(3) . . ?
O20A K3 O19 101.7(3) . . ?
O20A K3 O11A 175.5(5) . . ?
O11A K3 O16 78.0(4) . . ?
O11A K3 O17 99.8(4) . . ?
O11A K3 O18 94.6(4) . . ?
O11A K3 O19 76.6(4) . . ?
C11 O8 K2 159.3(2) . . ?
K2 O1 K1 98.98(11) . . ?
C12 O9 K2 163.3(3) . . ?
C13 O10 K2 134.2(2) . . ?
K2 O11 K3 121.73(14) . . ?
C14 O11 K2 104.0(7) . . ?
C14 O11 K3 105.5(6) . . ?
C1 O2 K2 107.2(3) . . ?
C2 O3 K1 144.5(3) . . ?
C3 O4 K1 145.4(3) . . ?
C4 O5 K1 149.4(3) . . ?
C5 O6 K1 146.2(3) . . ?
C6 O7 K1 106.4(3) . . ?
C42 O16 K3 149.7(3) . . ?
C43 O17 K3 148.3(2) . . ?
C44 O18 K3 156.5(3) . . ?
C45 O19 K3 154.3(2) . . ?
C43 O21 C23 116.5(3) . . ?
C5 O15 C21 115.0(3) . . ?
C2 O12 C15 114.8(3) . . ?
C3 O13 C17 115.0(3) . . ?
C4 O14 C19 116.6(3) . . ?
C42 O25 C66 116.1(3) . . ?
C44 O26 C68 115.8(3) . . ?
C45 O27 C70 114.9(3) . . ?
C11 N5 C39 118.4(3) . . ?
C11 N5 C40 123.4(3) . . ?
C39 N5 C40 118.1(3) . . ?
C12 N1 C7 118.8(3) . . ?
C12 N1 C26 123.7(3) . . ?
C26 N1 C7 117.3(3) . . ?
C8 N2 C30 116.8(3) . . ?
C24 N2 C8 119.5(3) . . ?
C24 N2 C30 123.4(3) . . ?
C28 N3 C9 119.4(4) . . ?
C28 N3 C34 124.4(4) . . ?
C34 N3 C9 116.1(4) . . ?
C10 N4 C37 117.5(3) . . ?
C32 N4 C10 118.8(3) . . ?
C32 N4 C37 123.4(3) . . ?
C58 N6 C81 116.6(3) . . ?
C80 N6 C58 118.7(3) . . ?
C80 N6 C81 124.2(3) . . ?
C84 N7 C59 118.3(3) . . ?
C84 N7 C85 124.3(3) . . ?
C85 N7 C59 116.8(3) . . ?
C60 N8 C88 117.9(3) . . ?
C78 N8 C60 119.1(3) . . ?
C78 N8 C88 123.0(3) . . ?
O8 C11 N5 123.5(3) . . ?
O8 C11 C23 120.1(3) . . ?
N5 C11 C23 116.0(3) . . ?
O9 C12 N1 123.7(4) . . ?
O9 C12 C21 121.0(3) . . ?
N1 C12 C21 115.1(3) . . ?
O21 C23 C11 109.3(3) . . ?
O21 C23 C41 106.0(3) . . ?
C11 C23 C41 108.1(3) . . ?
O15 C21 C12 110.8(3) . . ?
O15 C21 C36 105.4(3) . . ?
C36 C21 C12 109.7(4) . . ?
C46 O20 K3 128.1(8) . . ?
N5 C39 C42 109.5(3) . . ?
N5 C39 C57 112.6(3) . . ?
C42 C39 C57 113.3(3) . . ?
O3 C2 O12 124.1(3) . . ?
O3 C2 C7 124.0(3) . . ?
O12 C2 C7 111.9(3) . . ?
O4 C3 O13 123.1(3) . . ?
O4 C3 C8 124.8(3) . . ?
O13 C3 C8 112.1(3) . . ?
O5 C4 O14 124.2(4) . . ?
O5 C4 C9 125.2(3) . . ?
O14 C4 C9 110.5(3) . . ?
O6 C5 O15 124.6(3) . . ?
O6 C5 C10 124.5(3) . . ?
O15 C5 C10 110.9(3) . . ?
N1 C7 C2 109.0(3) . . ?
N1 C7 C16 112.0(3) . . ?
C2 C7 C16 115.0(3) . . ?
O16 C42 O25 123.4(3) . . ?
O16 C42 C39 126.0(3) . . ?
O25 C42 C39 110.6(3) . . ?
O17 C43 O21 123.9(3) . . ?
O17 C43 C58 125.1(3) . . ?
O21 C43 C58 111.0(3) . . ?
O18 C44 O26 124.9(3) . . ?
O18 C44 C59 124.7(3) . . ?
O26 C44 C59 110.4(3) . . ?
O19 C45 O27 124.0(3) . . ?
O19 C45 C60 123.8(3) . . ?
O27 C45 C60 112.2(3) . . ?
C39 C57 C65 113.4(3) . . ?
N2 C8 C3 108.1(3) . . ?
N2 C8 C18 112.8(3) . . ?
C18 C8 C3 114.5(3) . . ?
N3 C9 C4 108.4(3) . . ?
N3 C9 C20 112.0(3) . . ?
C4 C9 C20 113.4(4) . . ?
N4 C10 C5 109.1(3) . . ?
N4 C10 C22 112.3(3) . . ?
C5 C10 C22 113.4(3) . . ?
C7 C16 C27 113.2(3) . . ?
N6 C58 C43 109.4(3) . . ?
N6 C58 C67 112.4(3) . . ?
C43 C58 C67 111.5(3) . . ?
N7 C59 C44 106.8(3) . . ?
N7 C59 C69 113.8(3) . . ?
C69 C59 C44 113.5(3) . . ?
N8 C60 C45 108.7(3) . . ?
N8 C60 C71 112.5(3) . . ?
C45 C60 C71 113.9(3) . . ?
C76 C65 C57 113.2(4) . . ?
C76 C65 C77 111.3(5) . . ?
C77 C65 C57 108.3(4) . . ?
O12 C15 C24 108.9(3) . . ?
O12 C15 C25 106.8(3) . . ?
C24 C15 C25 113.9(3) . . ?
O13 C17 C28 109.1(3) . . ?
O13 C17 C29 105.5(3) . . ?
C29 C17 C28 110.6(3) . . ?
C31 C18 C8 113.6(4) . . ?
O14 C19 C32 109.4(3) . . ?
O14 C19 C33 104.3(3) . . ?
C32 C19 C33 112.8(3) . . ?
C35 C20 C9 114.6(4) . . ?
C38 C22 C10 112.4(3) . . ?
C48 C27 C16 110.0(3) . . ?
C49 C27 C16 112.6(3) . . ?
C49 C27 C48 109.8(4) . . ?
O25 C66 C78 109.5(3) . . ?
O25 C66 C79 104.9(3) . . ?
C78 C66 C79 109.4(3) . . ?
C82 C67 C58 114.4(3) . . ?
O26 C68 C80 109.1(3) . . ?
O26 C68 C83 105.8(3) . . ?
C83 C68 C80 114.7(3) . . ?
C59 C69 C86 115.1(3) . . ?
O27 C70 C84 107.9(3) . . ?
O27 C70 C87 105.9(3) . . ?
C87 C70 C84 111.7(4) . . ?
C89 C71 C60 113.9(3) . . ?
O22 C24 N2 123.4(3) . . ?
O22 C24 C15 119.5(3) . . ?
N2 C24 C15 117.1(3) . . ?
C47 C25 C15 115.9(3) . . ?
O23 C28 N3 122.3(4) . . ?
O23 C28 C17 120.7(4) . . ?
N3 C28 C17 116.9(4) . . ?
C18 C31 C50 108.9(4) . . ?
C51 C31 C18 112.9(4) . . ?
C51 C31 C50 111.9(5) . . ?
O24 C32 N4 123.5(3) . . ?
O24 C32 C19 119.1(3) . . ?
N4 C32 C19 117.3(3) . . ?
C52 C33 C19 113.8(3) . . ?
C20 C35 C53 109.0(6) . . ?
C54 C35 C20 111.6(5) . . ?
C54 C35 C53 110.9(6) . . ?
C55 C38 C22 109.2(3) . . ?
C56 C38 C22 110.5(4) . . ?
C56 C38 C55 110.0(4) . . ?
O28 C78 N8 122.9(3) . . ?
O28 C78 C66 119.8(3) . . ?
N8 C78 C66 117.1(3) . . ?
C92 C79 C66 111.4(7) . . ?
C92A C79 C66 112.9(9) . . ?
O29 C80 N6 122.9(3) . . ?
O29 C80 C68 120.6(3) . . ?
N6 C80 C68 116.5(3) . . ?
C67 C82 C93 111.8(3) . . ?
C67 C82 C94 108.4(3) . . ?
C93 C82 C94 110.8(3) . . ?
C95 C83 C68 115.7(3) . . ?
O30 C84 N7 122.8(4) . . ?
O30 C84 C70 120.2(3) . . ?
N7 C84 C70 117.0(3) . . ?
C69 C86 C96 113.0(3) . . ?
C69 C86 C97 109.1(4) . . ?
C97 C86 C96 110.0(4) . . ?
C98 C89 C71 109.3(3) . . ?
C99 C89 C71 112.3(4) . . ?
C99 C89 C98 110.1(4) . . ?
C61 C47 C25 121.7(4) . . ?
C62 C47 C25 119.1(4) . . ?
C62 C47 C61 119.2(5) . . ?
C63 C52 C33 120.6(4) . . ?
C64 C52 C33 121.8(4) . . ?
C64 C52 C63 117.6(5) . . ?
C100 C92 C79 119.2(9) . . ?
C100 C92 C101 117.6(10) . . ?
C101 C92 C79 123.2(10) . . ?
C102 C95 C83 120.9(4) . . ?
C102 C95 C103 118.1(4) . . ?
C103 C95 C83 121.0(4) . . ?
C47 C61 C72 120.0(5) . . ?
C47 C62 C73 121.2(5) . . ?
C74 C63 C52 120.7(6) . . ?
C52 C64 C75 121.4(5) . . ?
C104 C100 C92 120.4(10) . . ?
C105 C101 C92 122.1(10) . . ?
C95 C102 C106 120.5(4) . . ?
C107 C103 C95 121.6(4) . . ?
C90 C72 C61 119.4(6) . . ?
C90 C73 C62 119.1(6) . . ?
C91 C74 C63 121.0(6) . . ?
C64 C75 C91 120.3(6) . . ?
C108 C104 C100 121.5(9) . . ?
C101 C105 C108 119.4(11) . . ?
C109 C106 C102 120.1(4) . . ?
C103 C107 C109 119.6(4) . . ?
C73 C90 C72 121.0(6) . . ?
C74 C91 C75 118.9(6) . . ?
C104 C108 C105 119.0(10) . . ?
C106 C109 C107 120.1(5) . . ?
N1B C1B S1B 177.9(5) . . ?
N1C C1C S1C 177.4(5) . . ?
N1D C1D S1D 179.4(6) . . ?
C46A O20A K3 114.8(14) . . ?
C93A C92A C79 115.9(13) . . ?
C97A C92A C79 123.6(14) . . ?
C97A C92A C93A 120.5(15) . . ?
C92A C93A C94A 120.4(15) . . ?
C95A C94A C93A 117.6(15) . . ?
C96A C95A C94A 123.0(17) . . ?
C95A C96A C97A 117.9(17) . . ?
C92A C97A C96A 120.5(17) . . ?
K3 O11A K2 119.3(6) . . ?
C14A O11A K2 89(4) . . ?
C14A O11A K3 109(4) . . ?
C1A O2A K2 82.3(14) . . ?

_shelx_res_file                  
;
TITL loc310719_1_3_a.res in P1
    loc310719_1_3.res
    created by SHELXL-2018/3 at 15:39:58 on 02-Aug-2019
REM Old TITL loc310719_1_3 in P1
REM SHELXT solution in P1
REM R1 0.123, Rweak 0.047, Alpha 0.000, Orientation as input
REM Flack x = 0.111 ( 0.003 ) from Parsons' quotients
REM Formula found by SHELXT: C124 N10 O31 K5
CELL 1.54184 14.9008 15.8307 16.8469 111.244 101.429 100.095
ZERR 1 0.0001 0.0001 0.0001 0.001 0.001 0.001
LATT -1
SFAC C H K N O S
UNIT 118 198 3 11 36 3
EQIV $1 +X,-1+Y,1+Z
DFIX -1.45 O2 C1 O2A C1A
DFIX 1.45 O11 C14 O11A C14A
DFIX 0.853 0.001 O11A H11A O11 H11
DFIX 1.95 0.01 H11A C14A
DFIX 0.85 0.01 O10 H10
DFIX 1.388 0.001 H1b H1a
DFIX 0.85 0.001 O1 H1b O1 H1a
DFIX 2 N1C_$1 H4F N1C_$1 H4E
DFIX 0.85 0.01 O2A H2A
DFIX 2 O29 H2A
DFIX 0.85 0.01 O2 H2
DFIX -1.45 O20 C46 O20A C46A
DFIX 0.85 0.01 O20A H20c
DFIX 0.85 0.01 O20 H20
DFIX 0.85 0.01 O7 H7
DFIX -1.9 H7 C6
DFIX 2.6 H14d O29
DFIX 2.54 H14e O30
DFIX 1.44 0.01 O2E C2E O2F C2F
DFIX -1.9 H2E C2E
DFIX -3.5 H2E C04C
DFIX -2.4 H04c H2Fa
DFIX -3.2 H2Fb C04C
DFIX -3.2 H2Fa C04C
DFIX -3.2 H2Fc C04C
SADI N1D C1D N1B C1B N1C C1C
SADI S1D C1D S1B C1B S1C C1C
SADI C92 C100 C92 C101 C92A C93A C92A C97A C104 C100 C105 C101 C93A C94A =
 C97A C96A C108 C104 C108 C105 C94A C95A C96A C95A
SADI C92A C79 C92 C79
SADI O2 C1 O2A C1A
SADI O11A C14A O11 C14
SADI C4F O4F C4E O4E
SADI O20A C46A O20 C46
SADI K3 O11 K3 O11A
SADI O2E C2E O2F C2F
DANG 1.882307 0.02 C13 H10
DANG 1.859576 0.02 C1A H2A
DANG 1.910181 0.02 C1 H2
DANG 1.928642 0.02 C46A H20c
DANG 1.857403 0.02 C46 H20
DANG 3.178123 0.02 K3 H20c
DANG 3.337475 0.02 K3 H20
DANG 3.223623 0.02 K2 H10
DANG 3.594013 0.02 K2 H2A
DANG 3.47189 0.02 K2 H2
FLAT C92 C100 C101 C104 C105 C108
FLAT C92A C93A C94A C95A C96A C97A
SIMU C92 C100 C101 H101 C104 C105 C108 C92A C93A C95A C96A C97A C94A
SIMU O2E C2E C2F O2F
RIGU S1B N1B C1B
RIGU S1C N1C C1C
RIGU S1D N1D C1D
RIGU C79 C92 C100 C101 C104 C105 C108 C92A C93A C94A C95A C96A C97A C66
RIGU O4F C4F C4E O4E
RIGU K3 O20 C46 O20A C46A
RIGU K2 O11A O11 C14 C14A K3
RIGU K1 K2 C1A O2A O2 C1
RIGU O2E C2E O2F C2F
ISOR 0.005 0.01 O2F C2F O2E C2E
EADP C14 C14A
EADP C1 C1A
EADP C46 C46A
EADP O11 O11A

L.S. 8
PLAN  20
TEMP -173.15(10)
FREE K1 C6
FREE K1 H1b
FREE K1 O2
FREE K2 K1
FREE K2 C14
FREE K2 C1
FREE K2 C14A
FREE K2 H14c
FREE K2 H14f
FREE K2 H14d
FREE K2 C1A
FREE K2 H1Aa
FREE K2 H1Ab
FREE K2 H1Ac
FREE K2 H11
FREE K2 H11A
FREE K2 H1a
FREE K3 K2
FREE K3 C14
FREE K3 C46A
FREE K3 C14A
FREE O11 O11A
list 4
fmap 2
acta
REM <olex2.extras>
REM <HklSrc "%.\\loc310719_1_3.hkl">
REM </olex2.extras>

WGHT    0.101700    0.631900
FVAR       0.35532   0.60522   0.56477   0.83273
K1    3    0.281745    0.241993    0.332859    11.00000    0.03276    0.06750 =
         0.03890    0.03142    0.01013    0.01347
K2    3    0.436767    0.524059    0.418210    11.00000    0.03345    0.02944 =
         0.03345    0.01213    0.00870    0.00948
K3    3    0.650312    0.830484    0.609856    11.00000    0.03196    0.05887 =
         0.03502    0.02267    0.00947    0.01179
O8    5    0.356781    0.665165    0.450834    11.00000    0.04035    0.03303 =
         0.04041    0.02003    0.01697    0.01202
O1    5    0.264440    0.406487    0.309220    11.00000    0.04066    0.04879 =
         0.03272    0.00191    0.00653    0.00352
H1A   2    0.221333    0.432911    0.322747    11.00000   -1.50000
H1B   2    0.259530    0.391235    0.254382    11.00000   -1.50000
O9    5    0.533505    0.397884    0.371275    11.00000    0.04925    0.03937 =
         0.03425    0.01393    0.01320    0.01873
O10   5    0.492078    0.560942    0.285022    11.00000    0.02969    0.03737 =
         0.04222    0.01665    0.00873    0.00326
H10   2    0.545672    0.600847    0.300451    11.00000   -1.50000
PART 1
O11   5    0.581751    0.638890    0.567120    41.00000    0.03638    0.05014 =
         0.03353    0.00985    0.00743    0.00802
O2    5    0.346546    0.439929    0.508591    41.00000    0.05180    0.13450 =
         0.09937    0.09187    0.03145    0.03676
H2    2    0.359787    0.417806    0.547962    41.00000   -1.50000
PART 0
O3    5    0.338791    0.222290    0.179330    11.00000    0.03632    0.04335 =
         0.03553    0.02005    0.01256    0.00688
O4    5    0.099239    0.187577    0.218605    11.00000    0.02862    0.04909 =
         0.03935    0.02450    0.00840    0.01209
O5    5    0.213923    0.213612    0.469653    11.00000    0.03849    0.04279 =
         0.03368    0.01555    0.01402    0.00912
O6    5    0.453968    0.244187    0.430268    11.00000    0.03781    0.04179 =
         0.03227    0.01439    0.00306    0.00502
O7    5    0.286835    0.052012    0.268470    11.00000    0.05327    0.06145 =
         0.04992    0.02348    0.01436    0.00260
H7    2    0.340434    0.041371    0.285929    11.00000   -1.50000
O16   5    0.571707    0.832318    0.448291    11.00000    0.02822    0.04488 =
         0.02933    0.01570    0.00704    0.00837
O17   5    0.465039    0.816118    0.643921    11.00000    0.02782    0.03957 =
         0.03600    0.01886    0.00994    0.00348
O18   5    0.737890    0.806850    0.759106    11.00000    0.03291    0.05192 =
         0.03316    0.02137    0.00912    0.01335
O19   5    0.830318    0.829413    0.578985    11.00000    0.02700    0.05059 =
         0.03522    0.01792    0.01305    0.01306
O21   5    0.307631    0.748553    0.600609    11.00000    0.02546    0.04595 =
         0.03154    0.02260    0.00851    0.01062
O15   5    0.608657    0.324460    0.484338    11.00000    0.03136    0.04593 =
         0.03230    0.01775    0.00752    0.01107
O12   5    0.353770    0.267531    0.069952    11.00000    0.03150    0.03890 =
         0.03040    0.01727    0.00898    0.00670
O13   5   -0.046118    0.210756    0.203643    11.00000    0.03147    0.05294 =
         0.03576    0.02110    0.01147    0.01444
O14   5    0.206674    0.254354    0.609945    11.00000    0.03475    0.04342 =
         0.02933    0.01408    0.00856    0.00675
O25   5    0.548354    0.774889    0.300602    11.00000    0.02548    0.04020 =
         0.02833    0.01685    0.01079    0.00866
O26   5    0.723251    0.744289    0.857369    11.00000    0.02666    0.04357 =
         0.03004    0.01658    0.00979    0.01128
O27   5    0.967971    0.792233    0.573886    11.00000    0.02540    0.05661 =
         0.03064    0.01811    0.01070    0.01176
O22   5    0.224274    0.349905    0.128673    11.00000    0.03673    0.03187 =
         0.03530    0.01044    0.00813    0.00377
O23   5    0.023795    0.315692    0.380958    11.00000    0.06910    0.04235 =
         0.03990    0.01650    0.00966    0.01414
O24   5    0.377073    0.379035    0.644058    11.00000    0.03935    0.03267 =
         0.03784    0.01293    0.01299    0.00957
O28   5    0.673249    0.682906    0.343956    11.00000    0.02425    0.03247 =
         0.04687    0.01615    0.00502    0.00353
O29   5    0.555919    0.657340    0.733831    11.00000    0.03299    0.03905 =
         0.03569    0.00749    0.00599    0.01472
O30   5    0.893812    0.674310    0.637921    11.00000    0.04727    0.04734 =
         0.03221    0.01084    0.01424    0.01149
N5    4    0.377321    0.796630    0.425063    11.00000    0.02860    0.03253 =
         0.03012    0.01640    0.01193    0.01186
N1    4    0.532044    0.273084    0.249726    11.00000    0.03652    0.03117 =
         0.03246    0.01478    0.01234    0.01401
N2    4    0.105962    0.213427    0.065425    11.00000    0.02983    0.03068 =
         0.02831    0.01054    0.00645    0.00657
N3    4    0.020135    0.190001    0.413528    11.00000    0.03433    0.04121 =
         0.03267    0.01607    0.00513    0.00105
N4    4    0.444577    0.258915    0.595192    11.00000    0.03194    0.03211 =
         0.03003    0.01298    0.00748    0.00750
N6    4    0.486140    0.772933    0.790531    11.00000    0.02381    0.03040 =
         0.02591    0.01153    0.00609    0.00638
N7    4    0.919139    0.786702    0.775012    11.00000    0.02595    0.04480 =
         0.02792    0.01118    0.00727    0.00737
N8    4    0.796763    0.814461    0.407296    11.00000    0.02286    0.03874 =
         0.03492    0.01731    0.00596    0.00153
C11   1    0.348850    0.744294    0.467940    11.00000    0.02362    0.03802 =
         0.02893    0.01631    0.00752    0.00914
C12   1    0.554718    0.324772    0.338206    11.00000    0.03133    0.03487 =
         0.03548    0.01600    0.01307    0.01265
C13   1    0.448002    0.532848    0.193373    11.00000    0.03628    0.03411 =
         0.04613    0.01504    0.00869    0.00858
AFIX 137
H13A  2    0.488226    0.503305    0.158579    11.00000   -1.50000
H13B  2    0.439430    0.588138    0.182605    11.00000   -1.50000
H13C  2    0.385892    0.487688    0.175601    11.00000   -1.50000
AFIX   0
PART 1
C14   1    0.661707    0.599174    0.554220    41.00000    0.04377    0.06939 =
         0.05638   -0.00163    0.00410    0.01883
AFIX 137
H14A  2    0.656268    0.545317    0.570383    41.00000   -1.50000
H14B  2    0.721388    0.647146    0.591850    41.00000   -1.50000
H14C  2    0.661177    0.578380    0.491762    41.00000   -1.50000
AFIX   0
C1    1    0.262155    0.472252    0.514875    41.00000    0.04385    0.04838 =
         0.03655    0.01915    0.00735    0.00798
AFIX 137
H1C   2    0.267173    0.528033    0.501684    41.00000   -1.50000
H1D   2    0.256079    0.488333    0.575121    41.00000   -1.50000
H1E   2    0.206054    0.422286    0.472076    41.00000   -1.50000
AFIX   0
PART 0
C23   1    0.295404    0.785724    0.533876    11.00000    0.03316    0.04819 =
         0.03144    0.02454    0.01488    0.01966
AFIX  13
H23   2    0.317362    0.856064    0.561462    11.00000   -1.20000
AFIX   0
C21   1    0.617372    0.290089    0.395258    11.00000    0.04354    0.05044 =
         0.03603    0.02120    0.01432    0.02377
AFIX  13
H21   2    0.600460    0.219732    0.368227    11.00000   -1.20000
AFIX   0
PART 1
O20   5    0.666564    1.005917    0.608471    21.00000    0.09961    0.04680 =
         0.04925    0.01730    0.01133    0.02105
H20   2    0.676433    1.021016    0.566675    21.00000   -1.50000
PART 0
C39   1    0.411499    0.753073    0.348943    11.00000    0.02659    0.03543 =
         0.02937    0.01580    0.00944    0.01163
AFIX  13
H39   2    0.398884    0.684514    0.335780    11.00000   -1.20000
AFIX   0
C40   1    0.382605    0.897556    0.455265    11.00000    0.04958    0.03468 =
         0.04539    0.02077    0.02357    0.01650
AFIX 137
H40A  2    0.318522    0.905997    0.451440    11.00000   -1.50000
H40B  2    0.410362    0.922447    0.417484    11.00000   -1.50000
H40C  2    0.422446    0.931386    0.516969    11.00000   -1.50000
AFIX   0
C41   1    0.189440    0.750926    0.484960    11.00000    0.03112    0.08393 =
         0.04653    0.04117    0.01701    0.02442
AFIX 137
H41A  2    0.169669    0.681953    0.458988    11.00000   -1.50000
H41B  2    0.177168    0.773137    0.437643    11.00000   -1.50000
H41C  2    0.153395    0.775329    0.526817    11.00000   -1.50000
AFIX   0
C2    1    0.386709    0.262133    0.146885    11.00000    0.03170    0.03300 =
         0.03096    0.01507    0.01235    0.01015
C3    1    0.037525    0.214023    0.184650    11.00000    0.03059    0.03608 =
         0.02822    0.01219    0.00655    0.00846
C4    1    0.171660    0.236557    0.524841    11.00000    0.03789    0.03415 =
         0.03056    0.01538    0.00739    0.00363
C5    1    0.523098    0.290065    0.491711    11.00000    0.03447    0.03126 =
         0.02978    0.01330    0.00455    0.00914
C6    1    0.220192    0.005073    0.298928    11.00000    0.07628    0.06683 =
         0.06973    0.02704    0.03943    0.01315
AFIX 137
H6A   2    0.155470   -0.001397    0.266007    11.00000   -1.50000
H6B   2    0.230307    0.041740    0.362460    11.00000   -1.50000
H6C   2    0.228859   -0.057480    0.289313    11.00000   -1.50000
AFIX   0
C7    1    0.491758    0.312455    0.189152    11.00000    0.02979    0.03245 =
         0.03103    0.01439    0.01006    0.01024
AFIX  13
H7A   2    0.496286    0.379473    0.226456    11.00000   -1.20000
AFIX   0
C26   1    0.539531    0.176918    0.210263    11.00000    0.05263    0.03314 =
         0.04097    0.01541    0.01686    0.01781
AFIX 137
H26A  2    0.606722    0.177579    0.219332    11.00000   -1.50000
H26B  2    0.506891    0.148800    0.146455    11.00000   -1.50000
H26C  2    0.510011    0.139765    0.238488    11.00000   -1.50000
AFIX   0
C36   1    0.721041    0.330403    0.404751    11.00000    0.04213    0.10189 =
         0.04836    0.03764    0.01488    0.03142
AFIX 137
H36A  2    0.737955    0.399184    0.435349    11.00000   -1.50000
H36B  2    0.731006    0.312479    0.345719    11.00000   -1.50000
H36C  2    0.761127    0.305588    0.439317    11.00000   -1.50000
AFIX   0
C42   1    0.518657    0.792464    0.373851    11.00000    0.02988    0.03076 =
         0.02667    0.01452    0.01068    0.00992
C43   1    0.396230    0.768587    0.650879    11.00000    0.02867    0.03182 =
         0.02641    0.01200    0.00947    0.01034
C44   1    0.764651    0.764405    0.800875    11.00000    0.02762    0.03912 =
         0.02605    0.01148    0.00793    0.00902
C45   1    0.883143    0.799374    0.537425    11.00000    0.02459    0.03821 =
         0.03378    0.01547    0.00673    0.00630
PART 1
C46   1    0.671209    1.092583    0.680082    21.00000    0.05794    0.06108 =
         0.09150    0.01601    0.02697    0.03133
AFIX 137
H46A  2    0.717890    1.144468    0.679933    21.00000   -1.50000
H46B  2    0.690317    1.087290    0.736823    21.00000   -1.50000
H46C  2    0.608579    1.104928    0.672188    21.00000   -1.50000
AFIX   0
PART 0
C57   1    0.358315    0.760672    0.265434    11.00000    0.03190    0.05524 =
         0.03160    0.02047    0.01152    0.02070
AFIX  23
H57A  2    0.382481    0.727374    0.215515    11.00000   -1.20000
H57B  2    0.372048    0.827808    0.275440    11.00000   -1.20000
AFIX   0
C8    1    0.044474    0.255908    0.116492    11.00000    0.03049    0.03570 =
         0.03049    0.01414    0.00750    0.01247
AFIX  13
H8    2    0.077724    0.324452    0.150619    11.00000   -1.20000
AFIX   0
C9    1    0.072105    0.249698    0.507392    11.00000    0.03484    0.05040 =
         0.03140    0.01446    0.00645    0.00654
AFIX  13
H9    2    0.078461    0.316746    0.516509    11.00000   -1.20000
AFIX   0
C10   1    0.525090    0.320092    0.589180    11.00000    0.02919    0.03538 =
         0.03071    0.01525    0.00659    0.00939
AFIX  13
H10A  2    0.516408    0.385025    0.610782    11.00000   -1.20000
AFIX   0
C16   1    0.549558    0.314075    0.123314    11.00000    0.03518    0.03647 =
         0.03603    0.01754    0.01502    0.01045
AFIX  23
H16A  2    0.526177    0.350436    0.090619    11.00000   -1.20000
H16B  2    0.538787    0.248843    0.079452    11.00000   -1.20000
AFIX   0
C58   1    0.399015    0.723397    0.716934    11.00000    0.02324    0.03360 =
         0.02809    0.01456    0.00725    0.00563
AFIX  13
H58   2    0.401402    0.657077    0.685812    11.00000   -1.20000
AFIX   0
C59   1    0.850775    0.724178    0.795757    11.00000    0.02673    0.04300 =
         0.02972    0.01295    0.01075    0.01218
AFIX  13
H59   2    0.828806    0.661249    0.744197    11.00000   -1.20000
AFIX   0
C60   1    0.861051    0.765446    0.436276    11.00000    0.02242    0.03942 =
         0.03405    0.01554    0.00929    0.00743
AFIX  13
H60   2    0.825952    0.697174    0.409386    11.00000   -1.20000
AFIX   0
C65   1    0.250371    0.719535    0.239207    11.00000    0.02965    0.09095 =
         0.03071    0.01971    0.00956    0.02559
AFIX  13
H65   2    0.226315    0.757252    0.288139    11.00000   -1.20000
AFIX   0
C15   1    0.254487    0.217326    0.023951    11.00000    0.03228    0.03250 =
         0.02834    0.01094    0.00741    0.00473
AFIX  13
H15   2    0.243659    0.151276    0.019127    11.00000   -1.20000
AFIX   0
C17   1   -0.060750    0.164606    0.262151    11.00000    0.03370    0.04815 =
         0.03176    0.01734    0.00920    0.00773
AFIX  13
H17   2   -0.043599    0.103469    0.242194    11.00000   -1.20000
AFIX   0
C18   1   -0.051236    0.248660    0.057587    11.00000    0.03540    0.05232 =
         0.03259    0.01757    0.00654    0.01747
AFIX  23
H18A  2   -0.086497    0.181387    0.023858    11.00000   -1.20000
H18B  2   -0.088860    0.279482    0.095901    11.00000   -1.20000
AFIX   0
C19   1    0.294648    0.230101    0.633632    11.00000    0.03194    0.03685 =
         0.03177    0.01386    0.00878    0.00807
AFIX  13
H19   2    0.288285    0.163153    0.594561    11.00000   -1.20000
AFIX   0
C20   1    0.017606    0.230589    0.571026    11.00000    0.03615    0.08759 =
         0.03797    0.02925    0.01163    0.01080
AFIX  23
H20A  2    0.007982    0.163563    0.560748    11.00000   -1.20000
H20B  2    0.057558    0.269004    0.632965    11.00000   -1.20000
AFIX   0
C22   1    0.620735    0.324620    0.649562    11.00000    0.03234    0.04324 =
         0.03442    0.01508    0.00494    0.01331
AFIX  23
H22A  2    0.621319    0.260373    0.644265    11.00000   -1.20000
H22B  2    0.673576    0.347965    0.628781    11.00000   -1.20000
AFIX   0
C27   1    0.657284    0.357736    0.168710    11.00000    0.03159    0.04442 =
         0.04569    0.02285    0.01410    0.01173
AFIX  13
H27   2    0.680605    0.318247    0.198598    11.00000   -1.20000
AFIX   0
C66   1    0.647363    0.814869    0.314908    11.00000    0.02263    0.03888 =
         0.03722    0.01790    0.00967    0.00546
AFIX  13
H66   2    0.666349    0.884257    0.351880    11.00000   -1.20000
AFIX   0
C67   1    0.309134    0.720132    0.748713    11.00000    0.02842    0.03841 =
         0.03666    0.02073    0.01284    0.00829
AFIX  23
H67A  2    0.303784    0.785177    0.776518    11.00000   -1.20000
H67B  2    0.252878    0.684406    0.696340    11.00000   -1.20000
AFIX   0
C68   1    0.646357    0.785188    0.873996    11.00000    0.02462    0.03617 =
         0.03251    0.01428    0.00742    0.00832
AFIX  13
H68   2    0.665562    0.852810    0.883894    11.00000   -1.20000
AFIX   0
C69   1    0.892906    0.709506    0.877954    11.00000    0.03085    0.04800 =
         0.03218    0.01564    0.00955    0.01351
AFIX  23
H69A  2    0.842768    0.666539    0.886669    11.00000   -1.20000
H69B  2    0.912041    0.770719    0.930166    11.00000   -1.20000
AFIX   0
C70   1    0.994090    0.825206    0.670088    11.00000    0.02633    0.05322 =
         0.03034    0.01596    0.00887    0.00960
AFIX  13
H70   2    0.985265    0.889517    0.698139    11.00000   -1.20000
AFIX   0
C71   1    0.950239    0.773596    0.403131    11.00000    0.02106    0.05764 =
         0.03467    0.01705    0.00894    0.00411
AFIX  23
H71A  2    0.993395    0.837704    0.438621    11.00000   -1.20000
H71B  2    0.984106    0.728403    0.413579    11.00000   -1.20000
AFIX   0
C76   1    0.221578    0.617579    0.225856    11.00000    0.03391    0.08184 =
         0.05924    0.00851    0.00556   -0.00402
AFIX 137
H76A  2    0.249961    0.580168    0.182473    11.00000   -1.50000
H76B  2    0.152143    0.593548    0.203904    11.00000   -1.50000
H76C  2    0.244008    0.613076    0.282556    11.00000   -1.50000
AFIX   0
C77   1    0.205921    0.731629    0.155888    11.00000    0.05193    0.17090 =
         0.04054    0.04327    0.01442    0.06050
AFIX 137
H77A  2    0.227650    0.797668    0.165656    11.00000   -1.50000
H77B  2    0.136487    0.713174    0.142466    11.00000   -1.50000
H77C  2    0.225007    0.691833    0.105892    11.00000   -1.50000
AFIX   0
C24   1    0.193045    0.265802    0.077458    11.00000    0.03307    0.03520 =
         0.02527    0.01606    0.00385    0.00754
C25   1    0.235831    0.215410   -0.069785    11.00000    0.04053    0.04265 =
         0.02861    0.01274    0.00971    0.00650
AFIX  23
H25A  2    0.290205    0.200989   -0.092544    11.00000   -1.20000
H25B  2    0.178636    0.163213   -0.109023    11.00000   -1.20000
AFIX   0
C28   1   -0.000133    0.230132    0.357453    11.00000    0.03453    0.03753 =
         0.03391    0.01316    0.01260    0.00804
C29   1   -0.165766    0.147955    0.255924    11.00000    0.03258    0.08306 =
         0.04645    0.02877    0.01288    0.00857
AFIX 137
H29A  2   -0.182583    0.207826    0.270505    11.00000   -1.50000
H29B  2   -0.179361    0.121336    0.297864    11.00000   -1.50000
H29C  2   -0.203223    0.103942    0.195380    11.00000   -1.50000
AFIX   0
C30   1    0.071787    0.111742    0.010206    11.00000    0.03792    0.03107 =
         0.03894    0.00719    0.01180    0.00117
AFIX 137
H30A  2    0.113829    0.079611    0.033254    11.00000   -1.50000
H30B  2    0.071655    0.099718   -0.051127    11.00000   -1.50000
H30C  2    0.007066    0.088026    0.011633    11.00000   -1.50000
AFIX   0
C31   1   -0.042631    0.293567   -0.007859    11.00000    0.05116    0.07681 =
         0.04021    0.03277    0.01774    0.03527
AFIX  13
H31   2   -0.002968    0.262790   -0.044749    11.00000   -1.20000
AFIX   0
C32   1    0.375903    0.295705    0.623573    11.00000    0.03283    0.03288 =
         0.02485    0.01096    0.00323    0.00537
C33   1    0.307133    0.242076    0.730368    11.00000    0.04358    0.05454 =
         0.03480    0.02346    0.01590    0.01347
AFIX  23
H33A  2    0.327084    0.310128    0.769661    11.00000   -1.20000
H33B  2    0.244918    0.214801    0.736069    11.00000   -1.20000
AFIX   0
C34   1   -0.002828    0.087661    0.387827    11.00000    0.06448    0.04496 =
         0.06004    0.02934   -0.00475   -0.00550
AFIX 137
H34A  2    0.046264    0.073164    0.424946    11.00000   -1.50000
H34B  2   -0.005343    0.055437    0.325269    11.00000   -1.50000
H34C  2   -0.064689    0.066266    0.396161    11.00000   -1.50000
AFIX   0
C35   1   -0.078585    0.252005    0.560998    11.00000    0.04108    0.10369 =
         0.04087    0.01889    0.00958    0.01689
AFIX  13
H35   2   -0.117190    0.216396    0.497440    11.00000   -1.20000
AFIX   0
C37   1    0.438224    0.158336    0.561879    11.00000    0.04425    0.03759 =
         0.04392    0.01943    0.01440    0.01507
AFIX 137
H37A  2    0.490603    0.146284    0.536116    11.00000   -1.50000
H37B  2    0.377416    0.122800    0.516240    11.00000   -1.50000
H37C  2    0.442395    0.138508    0.610952    11.00000   -1.50000
AFIX   0
C38   1    0.637033    0.388912    0.747322    11.00000    0.03574    0.05198 =
         0.03238    0.01555    0.00591    0.01643
AFIX  13
H38   2    0.577877    0.373690    0.764717    11.00000   -1.20000
AFIX   0
C48   1    0.709481    0.356040    0.099209    11.00000    0.03946    0.06562 =
         0.05646    0.03192    0.02224    0.01837
AFIX 137
H48A  2    0.692572    0.291772    0.053220    11.00000   -1.50000
H48B  2    0.778252    0.377169    0.127601    11.00000   -1.50000
H48C  2    0.691189    0.398089    0.072108    11.00000   -1.50000
AFIX   0
C49   1    0.680538    0.457839    0.238767    11.00000    0.03469    0.04866 =
         0.06845    0.01700    0.01685    0.00447
AFIX 137
H49A  2    0.659808    0.498227    0.210600    11.00000   -1.50000
H49B  2    0.749309    0.481426    0.267137    11.00000   -1.50000
H49C  2    0.647475    0.458349    0.283695    11.00000   -1.50000
AFIX   0
C78   1    0.706428    0.765701    0.358708    11.00000    0.02448    0.03614 =
         0.03075    0.01371    0.00963    0.00574
C79   1    0.658719    0.793372    0.220805    11.00000    0.03411    0.05352 =
         0.03793    0.02495    0.01585    0.01362
PART 1
AFIX  23
H79A  2    0.722076    0.830312    0.225757    31.00000   -1.20000
H79B  2    0.654996    0.725766    0.190785    31.00000   -1.20000
AFIX  23
PART 0
PART 2
H79C  2    0.726048    0.819729    0.226017   -31.00000   -1.20000
H79D  2    0.642555    0.724306    0.186947   -31.00000   -1.20000
AFIX   0
PART 0
C80   1    0.558704    0.732788    0.792612    11.00000    0.02601    0.03227 =
         0.03003    0.01379    0.00977    0.00674
C81   1    0.492811    0.869408    0.850405    11.00000    0.04067    0.03115 =
         0.03612    0.01198    0.00765    0.01316
AFIX 137
H81A  2    0.456196    0.898090    0.817506    11.00000   -1.50000
H81B  2    0.559568    0.906360    0.874369    11.00000   -1.50000
H81C  2    0.467125    0.868245    0.899352    11.00000   -1.50000
AFIX   0
C82   1    0.307055    0.675418    0.815009    11.00000    0.03237    0.04434 =
         0.03813    0.02330    0.01430    0.01102
AFIX  13
H82   2    0.367724    0.706467    0.864342    11.00000   -1.20000
AFIX   0
C83   1    0.632672    0.779682    0.959571    11.00000    0.03115    0.04329 =
         0.03237    0.01479    0.01027    0.01110
AFIX  23
H83A  2    0.688779    0.823407    1.009358    11.00000   -1.20000
H83B  2    0.576528    0.802185    0.970687    11.00000   -1.20000
AFIX   0
C84   1    0.930502    0.754951    0.692689    11.00000    0.02829    0.04552 =
         0.03087    0.01181    0.00915    0.01398
C85   1    0.960186    0.883128    0.841639    11.00000    0.03922    0.04623 =
         0.03367    0.00870    0.01024    0.00285
AFIX 137
H85A  2    0.912845    0.904191    0.871328    11.00000   -1.50000
H85B  2    0.979427    0.924227    0.812803    11.00000   -1.50000
H85C  2    1.015892    0.885818    0.885597    11.00000   -1.50000
AFIX   0
C86   1    0.978262    0.669403    0.875294    11.00000    0.02805    0.04844 =
         0.04246    0.01718    0.00648    0.01141
AFIX  13
H86   2    1.030347    0.715233    0.870810    11.00000   -1.20000
AFIX   0
C87   1    1.098808    0.827732    0.698571    11.00000    0.02958    0.07958 =
         0.03904    0.02317    0.01007    0.01391
AFIX 137
H87A  2    1.106533    0.764561    0.669607    11.00000   -1.50000
H87B  2    1.120219    0.848854    0.763208    11.00000   -1.50000
H87C  2    1.136843    0.871399    0.681170    11.00000   -1.50000
AFIX   0
C88   1    0.832594    0.916288    0.435733    11.00000    0.03811    0.03754 =
         0.05118    0.01999    0.00397   -0.00285
AFIX 137
H88A  2    0.897079    0.938485    0.476237    11.00000   -1.50000
H88B  2    0.790838    0.948466    0.466339    11.00000   -1.50000
H88C  2    0.833812    0.929962    0.383627    11.00000   -1.50000
AFIX   0
C89   1    0.928546    0.754577    0.304249    11.00000    0.02552    0.07290 =
         0.03327    0.01851    0.01081    0.00805
AFIX  13
H89   2    0.894361    0.800457    0.294228    11.00000   -1.20000
AFIX   0
C47   1    0.221360    0.304584   -0.077115    11.00000    0.04589    0.05312 =
         0.03522    0.02243    0.01804    0.01331
C50   1   -0.142103    0.271984   -0.070576    11.00000    0.06382    0.11025 =
         0.04581    0.04207    0.01894    0.05156
AFIX 137
H50A  2   -0.171694    0.203943   -0.097725    11.00000   -1.50000
H50B  2   -0.136349    0.293972   -0.117217    11.00000   -1.50000
H50C  2   -0.181586    0.304299   -0.036707    11.00000   -1.50000
AFIX   0
C51   1    0.005570    0.397424    0.037404    11.00000    0.07930    0.08082 =
         0.07098    0.05284    0.03017    0.04057
AFIX 137
H51A  2   -0.023809    0.427653    0.083406    11.00000   -1.50000
H51B  2   -0.001307    0.424780   -0.006420    11.00000   -1.50000
H51C  2    0.073242    0.407527    0.064725    11.00000   -1.50000
AFIX   0
C52   1    0.379033    0.196259    0.761705    11.00000    0.04776    0.05246 =
         0.03401    0.02134    0.01429    0.01060
C53   1   -0.130380    0.217448    0.618726    11.00000    0.04479    0.17285 =
         0.06173    0.04300    0.02389    0.01628
AFIX 137
H53A  2   -0.132418    0.151204    0.604185    11.00000   -1.50000
H53B  2   -0.195379    0.223851    0.607053    11.00000   -1.50000
H53C  2   -0.096274    0.255317    0.681643    11.00000   -1.50000
AFIX   0
C54   1   -0.068590    0.354385    0.585491    11.00000    0.06951    0.11884 =
         0.06667    0.02866    0.00912    0.04488
AFIX 137
H54A  2   -0.030537    0.390400    0.647590    11.00000   -1.50000
H54B  2   -0.131714    0.365639    0.577972    11.00000   -1.50000
H54C  2   -0.036952    0.374370    0.546998    11.00000   -1.50000
AFIX   0
C55   1    0.718569    0.371531    0.804890    11.00000    0.04703    0.06209 =
         0.03692    0.01887    0.00105    0.01979
AFIX 137
H55A  2    0.702832    0.305238    0.795534    11.00000   -1.50000
H55B  2    0.728259    0.411485    0.867603    11.00000   -1.50000
H55C  2    0.776896    0.386725    0.788445    11.00000   -1.50000
AFIX   0
C56   1    0.660511    0.491421    0.761366    11.00000    0.05009    0.04862 =
         0.04718    0.01264   -0.00184    0.01426
AFIX 137
H56A  2    0.714941    0.505298    0.739303    11.00000   -1.50000
H56B  2    0.676328    0.531721    0.824890    11.00000   -1.50000
H56C  2    0.605429    0.503458    0.728977    11.00000   -1.50000
AFIX   0
PART 1
C92   1    0.582157    0.817368    0.165280    31.00000    0.04120    0.03826 =
         0.03016    0.01388    0.01794    0.00903
PART 0
C93   1    0.297785    0.569885    0.771938    11.00000    0.05039    0.04273 =
         0.04866    0.02651    0.01990    0.00856
AFIX 137
H93A  2    0.237070    0.538081    0.725360    11.00000   -1.50000
H93B  2    0.300121    0.544331    0.817073    11.00000   -1.50000
H93C  2    0.350222    0.559600    0.745774    11.00000   -1.50000
AFIX   0
C94   1    0.223577    0.693837    0.854049    11.00000    0.04273    0.05805 =
         0.05439    0.03088    0.02673    0.01648
AFIX 137
H94A  2    0.231275    0.761795    0.881946    11.00000   -1.50000
H94B  2    0.222834    0.667788    0.898631    11.00000   -1.50000
H94C  2    0.163564    0.663634    0.806385    11.00000   -1.50000
AFIX   0
C95   1    0.619225    0.683680    0.960683    11.00000    0.03436    0.03990 =
         0.03239    0.01067    0.01214    0.01050
C96   1    0.956977    0.575079    0.796325    11.00000    0.03893    0.05134 =
         0.05181    0.01593    0.01101    0.01894
AFIX 137
H96A  2    0.902577    0.530572    0.796828    11.00000   -1.50000
H96B  2    1.012703    0.550236    0.800437    11.00000   -1.50000
H96C  2    0.941977    0.583835    0.740982    11.00000   -1.50000
AFIX   0
C97   1    1.012790    0.659099    0.961699    11.00000    0.05253    0.08076 =
         0.04726    0.02506    0.00592    0.03333
AFIX 137
H97A  2    1.029736    0.720682    1.011858    11.00000   -1.50000
H97B  2    1.068732    0.634544    0.960912    11.00000   -1.50000
H97C  2    0.962140    0.615435    0.967981    11.00000   -1.50000
AFIX   0
C98   1    1.022031    0.770832    0.280251    11.00000    0.03045    0.11869 =
         0.04194    0.02935    0.01609    0.00879
AFIX 137
H98A  2    1.059777    0.836185    0.316187    11.00000   -1.50000
H98B  2    1.008331    0.758477    0.217117    11.00000   -1.50000
H98C  2    1.057837    0.728240    0.292085    11.00000   -1.50000
AFIX   0
C99   1    0.865976    0.655570    0.244355    11.00000    0.03671    0.08205 =
         0.03964    0.00506    0.00969    0.00971
AFIX 137
H99A  2    0.894905    0.609701    0.258220    11.00000   -1.50000
H99B  2    0.859781    0.644275    0.182100    11.00000   -1.50000
H99C  2    0.802922    0.648934    0.254147    11.00000   -1.50000
AFIX   0
C61   1    0.291401    0.389516   -0.031963    11.00000    0.05955    0.05362 =
         0.04024    0.02662    0.01038    0.00934
AFIX  43
H61   2    0.351163    0.391998    0.002844    11.00000   -1.20000
AFIX   0
C62   1    0.136686    0.301571   -0.130104    11.00000    0.04625    0.07115 =
         0.05325    0.03723    0.01684    0.01502
AFIX  43
H62   2    0.089156    0.243302   -0.162144    11.00000   -1.20000
AFIX   0
C63   1    0.360533    0.098488    0.727069    11.00000    0.08172    0.05141 =
         0.04583    0.02515    0.00248    0.00906
AFIX  43
H63   2    0.301432    0.060436    0.684582    11.00000   -1.20000
AFIX   0
C64   1    0.465912    0.248712    0.823221    11.00000    0.04917    0.05118 =
         0.05144    0.02713    0.00804    0.00703
AFIX  43
H64   2    0.481022    0.315471    0.846638    11.00000   -1.20000
AFIX   0
PART 1
C100  1    0.501068    0.746546    0.107479    31.00000    0.03393    0.05310 =
         0.02663    0.02469    0.01100    0.01056
AFIX  43
H100  2    0.495609    0.683566    0.101081    31.00000   -1.20000
AFIX   0
C101  1    0.586763    0.908814    0.172142    31.00000    0.05361    0.04256 =
         0.03125    0.00647    0.00834    0.01090
AFIX  43
H101  2    0.640980    0.958483    0.212128    31.00000   -1.20000
AFIX   0
PART 0
C102  1    0.691693    0.662165    1.009299    11.00000    0.04525    0.04350 =
         0.03129    0.01140    0.00046    0.01040
AFIX  43
H102  2    0.752115    0.706865    1.038649    11.00000   -1.20000
AFIX   0
C103  1    0.532701    0.614394    0.914769    11.00000    0.03218    0.04789 =
         0.05943    0.02392    0.00876    0.01228
AFIX  43
H103  2    0.483135    0.627174    0.879645    11.00000   -1.20000
AFIX   0
C72   1    0.274134    0.470848   -0.037660    11.00000    0.08050    0.05489 =
         0.06451    0.03036    0.03061    0.00598
AFIX  43
H72   2    0.321261    0.529394   -0.005643    11.00000   -1.20000
AFIX   0
C73   1    0.119461    0.382014   -0.137594    11.00000    0.06150    0.09288 =
         0.08777    0.07020    0.03537    0.03481
AFIX  43
H73   2    0.061056    0.378917   -0.175018    11.00000   -1.20000
AFIX   0
C74   1    0.427453    0.056188    0.753958    11.00000    0.12524    0.06265 =
         0.05844    0.03873    0.01544    0.03890
AFIX  43
H74   2    0.413507   -0.010537    0.729673    11.00000   -1.20000
AFIX   0
C75   1    0.531305    0.206125    0.851415    11.00000    0.05456    0.08565 =
         0.07338    0.04965    0.01213    0.01888
AFIX  43
H75   2    0.589146    0.243629    0.896171    11.00000   -1.20000
AFIX   0
PART 1
C104  1    0.428058    0.767362    0.059078    31.00000    0.03252    0.07730 =
         0.03134    0.03026    0.01220    0.01861
AFIX  43
H104  2    0.372876    0.718207    0.020346    31.00000   -1.20000
AFIX   0
C105  1    0.515154    0.929162    0.122743    31.00000    0.09392    0.04601 =
         0.02956    0.00796    0.00682    0.03854
AFIX  43
H105  2    0.521061    0.991598    0.127295    31.00000   -1.20000
AFIX   0
PART 0
C106  1    0.676363    0.575296    1.015339    11.00000    0.06184    0.04855 =
         0.04248    0.01865    0.00056    0.01689
AFIX  43
H106  2    0.725772    0.561806    1.049929    11.00000   -1.20000
AFIX   0
C107  1    0.517708    0.528194    0.919289    11.00000    0.04377    0.04050 =
         0.06580    0.01924    0.01065    0.00740
AFIX  43
H107  2    0.458609    0.481926    0.887195    11.00000   -1.20000
AFIX   0
C90   1    0.187645    0.465837   -0.090407    11.00000    0.08380    0.07709 =
         0.09046    0.06445    0.04685    0.03920
AFIX  43
H90   2    0.175491    0.521531   -0.093863    11.00000   -1.20000
AFIX   0
C91   1    0.512870    0.108842    0.814654    11.00000    0.08664    0.09308 =
         0.07279    0.05741    0.03031    0.04810
AFIX  43
H91   2    0.559066    0.079420    0.831537    11.00000   -1.20000
AFIX   0
PART 1
C108  1    0.433694    0.857069    0.065842    31.00000    0.06345    0.07423 =
         0.02594    0.02062    0.01729    0.03915
AFIX  43
H108  2    0.382994    0.870155    0.032359    31.00000   -1.20000
AFIX   0
PART 0
C109  1    0.589678    0.509247    0.971178    11.00000    0.07295    0.04229 =
         0.05541    0.02462    0.01311    0.01484
AFIX  43
H109  2    0.579020    0.450661    0.976160    11.00000   -1.20000
AFIX   0

S1B   6    0.648710    0.077772    0.436189    11.00000    0.06969    0.05070 =
         0.06919    0.02012    0.00666    0.01931
N1B   4    0.459654    0.020186    0.330547    11.00000    0.06172    0.05194 =
         0.05826    0.02419    0.02244    0.01362
C1B   1    0.538128    0.042445    0.373624    11.00000    0.06833    0.03676 =
         0.05121    0.02259    0.02978    0.01894
S1C   6    0.910464    0.901581    0.139327    11.00000    0.09019    0.05637 =
         0.07199    0.00249   -0.01436    0.01397
N1C   4    0.849720    0.976049    0.015377    11.00000    0.05563    0.06411 =
         0.07246    0.02311    0.02494    0.00652
C1C   1    0.876910    0.945947    0.066675    11.00000    0.04333    0.04723 =
         0.06554   -0.00074    0.01257    0.00189
S1D   6    0.167490   -0.012070    0.505704    11.00000    0.05582    0.04663 =
         0.06860    0.01360    0.02481    0.00122
N1D   4    0.063132    0.023830    0.628974    11.00000    0.06320    0.07283 =
         0.07332    0.01874    0.03043    0.00404
C1D   1    0.106992    0.009068    0.576855    11.00000    0.04408    0.03931 =
         0.05507    0.01627   -0.00081    0.00299
PART 2
O2F   5    0.035393    0.555264    0.535816   -31.00000    0.10429    0.07686 =
         0.08518    0.01929    0.04595    0.03341
AFIX 147
H2F   2    0.051334    0.588817    0.590670   -31.00000   -1.50000
AFIX   0
C2F   1   -0.045860    0.576275    0.492276   -31.00000    0.11825    0.07892 =
         0.05831    0.00712    0.04422    0.03959
AFIX 137
H2FA  2   -0.089425    0.517986    0.444940   -31.00000   -1.50000
H2FB  2   -0.024628    0.620040    0.466655   -31.00000   -1.50000
H2FC  2   -0.078731    0.605073    0.535649   -31.00000   -1.50000
AFIX   0

PART 0
O01H  5    0.083739    0.440463    0.315154    11.00000    0.05963    0.06866 =
         0.07597    0.03629    0.02660    0.02082
AFIX 147
H01H  2    0.065998    0.411598    0.344887    11.00000   -1.50000
AFIX   0
C04C  1    0.015697    0.486187    0.294310    11.00000    0.08112    0.06407 =
         0.06661    0.03066    0.02123    0.03003
AFIX 137
H04A  2   -0.044576    0.439222    0.256613    11.00000   -1.50000
H04B  2    0.038095    0.522788    0.262575    11.00000   -1.50000
H04C  2    0.006129    0.528429    0.349210    11.00000   -1.50000
AFIX   0

O3E   5    1.012142    0.063296    0.784126    11.00000    0.07392    0.06536 =
         0.05670    0.01692    0.02141    0.00298
AFIX 147
H3E   2    1.030862    0.054523    0.738636    11.00000   -1.50000
AFIX   0
C3E   1    0.915718    0.067251    0.764971    11.00000    0.07862    0.07448 =
         0.07792    0.01217    0.02881    0.01890
AFIX 137
H3EA  2    0.875684    0.007444    0.717123    11.00000   -1.50000
H3EB  2    0.911050    0.118603    0.746336    11.00000   -1.50000
H3EC  2    0.894175    0.078423    0.818295    11.00000   -1.50000
AFIX   0

PART 2
O4F   5    0.699428    0.041195    0.949548   -21.00000    0.04551    0.05292 =
         0.04704    0.01149    0.00641    0.00419
AFIX 147
H4F   2    0.748105    0.024114    0.964095   -21.00000   -1.50000
AFIX   0
C4F   1    0.665288    0.077618    1.024446   -21.00000    0.06088    0.05318 =
         0.04691    0.01451    0.00832    0.02207
AFIX 137
H4FA  2    0.603935    0.089595    1.005817   -21.00000   -1.50000
H4FB  2    0.711037    0.136567    1.068438   -21.00000   -1.50000
H4FC  2    0.657312    0.031849    1.050813   -21.00000   -1.50000
AFIX   0

PART 0
O1E   5    0.235920    1.000173    0.086835    11.00000    0.07305    0.07758 =
         0.05148    0.01861    0.01229    0.01205
AFIX 147
H1EA  2    0.260003    1.017622    0.141597    11.00000   -1.50000
AFIX   0
C1E   1    0.173052    0.912364    0.052581    11.00000    0.10604    0.06549 =
         0.06834    0.02689    0.02213    0.01255
AFIX 137
H1EB  2    0.151799    0.888216   -0.012355    11.00000   -1.50000
H1EC  2    0.118031    0.916685    0.075978    11.00000   -1.50000
H1ED  2    0.204521    0.869609    0.069708    11.00000   -1.50000
AFIX   0

O5E   5    0.369273    0.050251    1.009581    11.00000    0.07913    0.08177 =
         0.07051    0.03529    0.02012    0.01886
AFIX 147
H5E   2    0.337631    0.036086    1.041209    11.00000   -1.50000
AFIX   0
C5E   1    0.317443    0.002656    0.921098    11.00000    0.09901    0.07181 =
         0.06808    0.01975    0.03931    0.04850
AFIX 137
H5EA  2    0.350489    0.025392    0.884880    11.00000   -1.50000
H5EB  2    0.254262    0.013774    0.913251    11.00000   -1.50000
H5EC  2    0.310844   -0.064929    0.902455    11.00000   -1.50000
AFIX   0

PART 2
O20A  5    0.683324    0.997956    0.726375   -21.00000    0.07775    0.06874 =
         0.08522    0.02098    0.00981    0.01229
H20C  2    0.718093    1.022275    0.780458   -21.00000   -1.50000
C46A  1    0.688175    1.070364    0.691498   -21.00000    0.05794    0.06108 =
         0.09150    0.01601    0.02697    0.03133
AFIX 137
H46D  2    0.667182    1.040278    0.626411   -21.00000   -1.50000
H46E  2    0.753829    1.109586    0.711700   -21.00000   -1.50000
H46F  2    0.646762    1.109733    0.713019   -21.00000   -1.50000
AFIX   0
C92A  1    0.597601    0.832845    0.170737   -31.00000    0.05969    0.04987 =
         0.03266    0.02046    0.01965    0.02330
C93A  1    0.638772    0.921274    0.178062   -31.00000    0.07290    0.04378 =
         0.04586    0.01683    0.01860    0.02751
AFIX  43
H93D  2    0.703217    0.952089    0.211917   -31.00000   -1.20000
AFIX   0
C94A  1    0.586798    0.965513    0.136383   -31.00000    0.08887    0.05112 =
         0.05157    0.02190    0.01657    0.03130
AFIX  43
H94D  2    0.615248    1.025090    0.138311   -31.00000   -1.20000
AFIX   0
C95A  1    0.492187    0.919976    0.091937   -31.00000    0.08220    0.07431 =
         0.04728    0.01884    0.01835    0.04322
AFIX  43
H95A  2    0.454421    0.951544    0.066845   -31.00000   -1.20000
AFIX   0
C96A  1    0.450176    0.831192    0.082331   -31.00000    0.05998    0.08357 =
         0.05578    0.04284    0.02221    0.03106
AFIX  43
H96D  2    0.385273    0.800862    0.049825   -31.00000   -1.20000
AFIX   0
C97A  1    0.505262    0.787213    0.121452   -31.00000    0.05013    0.08111 =
         0.05237    0.03684    0.02183    0.01878
AFIX  43
H97D  2    0.478730    0.724782    0.114022   -31.00000   -1.20000
AFIX   0
O11A  5    0.624037    0.648155    0.494852   -41.00000    0.03638    0.05014 =
         0.03353    0.00985    0.00743    0.00802
C14A  1    0.647945    0.594317    0.546427   -41.00000    0.04377    0.06939 =
         0.05638   -0.00163    0.00410    0.01883
AFIX 137
H14D  2    0.628225    0.616929    0.600832   -41.00000   -1.50000
H14E  2    0.716775    0.602345    0.562022   -41.00000   -1.50000
H14F  2    0.614893    0.527514    0.511069   -41.00000   -1.50000
AFIX   0
O2A   5    0.450250    0.514046    0.580907   -41.00000    0.06067    0.06159 =
         0.05120    0.01450    0.01025    0.01787
H2A   2    0.469277    0.534970    0.637760   -41.00000   -1.50000
C1A   1    0.351790    0.500094    0.554218   -41.00000    0.04385    0.04838 =
         0.03655    0.01915    0.00735    0.00798
AFIX 137
H1AA  2    0.338156    0.555498    0.546624   -41.00000   -1.50000
H1AB  2    0.324356    0.490491    0.599578   -41.00000   -1.50000
H1AC  2    0.323872    0.444518    0.497751   -41.00000   -1.50000
AFIX   0
PART 0
PART 1
H11   2    0.564005    0.627151    0.608044    41.00000   -1.50000
PART 0
PART 2
H11A  2    0.644301    0.633593    0.449047   -41.00000   -1.50000

PART 0
PART 1
C4E   1    0.695139    0.085496    0.991560    21.00000    0.08121    0.05879 =
         0.10145   -0.00657   -0.02441    0.01325
AFIX 137
H4EA  2    0.631009    0.090584    0.970265    21.00000   -1.50000
H4EB  2    0.738874    0.148666    1.025204    21.00000   -1.50000
H4EC  2    0.694305    0.051661    1.030061    21.00000   -1.50000
AFIX   0
O4E   5    0.725937    0.035554    0.917784    21.00000    0.10249    0.06217 =
         0.10844    0.01364    0.00096    0.00757
AFIX 147
H4E   2    0.776323    0.022758    0.935955    21.00000   -1.50000
AFIX   0

O2E   5   -0.145074    0.558068    0.455979    31.00000    0.21559    0.14893 =
         0.12564    0.05984    0.01911    0.03578
AFIX 147
H2E   2   -0.140389    0.574149    0.414295    31.00000   -1.50000
AFIX   0
C2E   1   -0.057352    0.542205    0.492044    31.00000    0.11819    0.07918 =
         0.07741    0.00326    0.05162    0.00747
AFIX 137
H2EA  2   -0.044266    0.490851    0.445930    31.00000   -1.50000
H2EB  2   -0.062191    0.525233    0.541801    31.00000   -1.50000
H2EC  2   -0.005584    0.599677    0.513077    31.00000   -1.50000
AFIX   0
HKLF 4


REM  loc310719_1_3_a.res in P1
REM wR2 = 0.1453, GooF = S = 1.035, Restrained GooF = 1.031 for all data
REM R1 = 0.0502 for 26166 Fo > 4sig(Fo) and 0.0533 for all 28018 data
REM 1745 parameters refined using 576 restraints

END

WGHT      0.1017      0.6319

REM Highest difference peak  0.602,  deepest hole -0.476,  1-sigma level  0.057
Q1    1   0.6875  0.0819  0.3940  11.00000  0.05    0.60
Q2    1   0.2206 -0.0317  0.9433  11.00000  0.05    0.57
Q3    1   0.2673  0.1862  0.3044  11.00000  0.05    0.55
Q4    1   0.6391  0.7637  0.5819  11.00000  0.05    0.44
Q5    1   0.1575  0.4752  0.4193  11.00000  0.05    0.43
Q6    1   0.1152  0.0165  0.5290  11.00000  0.05    0.37
Q7    1   0.1943  0.5203  0.5102  11.00000  0.05    0.35
Q8    1   0.3565  1.0228  0.1693  11.00000  0.05    0.34
Q9    1   0.9598  0.9369  0.1064  11.00000  0.05    0.32
Q10   1   0.6055  0.4563  0.7877  11.00000  0.05    0.32
Q11   1  -0.1202  0.3025  0.6216  11.00000  0.05    0.27
Q12   1   0.8588  0.9216  0.1715  11.00000  0.05    0.27
Q13   1   0.2188  0.8158  0.5231  11.00000  0.05    0.26
Q14   1   0.6989  0.9864  0.7922  11.00000  0.05    0.26
Q15   1   0.5395  0.6384  0.7689  11.00000  0.05    0.26
Q16   1   0.3948  0.4980  0.2347  11.00000  0.05    0.25
Q17   1  -0.0269  0.4199  0.5784  11.00000  0.05    0.25
Q18   1   0.6977  0.7644  0.1870  11.00000  0.05    0.24
Q19   1   0.4730  0.5416  0.4610  11.00000  0.05    0.24
Q20   1   0.7703  1.0016  0.7819  11.00000  0.05    0.24
;
_shelx_res_checksum              77619
_olex2_date_sample_data_collection 2019-07-31
_olex2_date_sample_submission    2019-07-29
_olex2_submission_original_sample_id loc310719_1_3
_olex2_submission_special_instructions 'No special instructions were received'
_oxdiff_exptl_absorpt_empirical_details 
;
Empirical correction (ABSPACK) includes:
- Absorption correction using spherical harmonics
- Frame scaling
- Detector area scaling
;
_oxdiff_exptl_absorpt_empirical_full_max 1.502
_oxdiff_exptl_absorpt_empirical_full_min 0.760
_exptl_crystal_recrystallization_method 
'Re-crystallisation from solvent: Methanol'
